# Supplementary material for: Thraumata, a new genus from South America with description of a new species from Peru (Lepidoptera, Noctuidae)
Source: Zookeys. 2019 Jul 31;867:139–60. doi: 10.3897/zookeys.867.28728 (PMC6685932; doi:10.3897/zookeys.867.28728)
Supplement: XML Treatment for Phuphena [file zookeys.867.28728-treatment1.xml]

<!DOCTYPE tp:taxon-treatment
  PUBLIC "-//TaxonX//DTD Taxonomic Treatment Publishing DTD v0 20100105//EN" "tax-treatment-NSO.dtd">
<tp:taxon-treatment xmlns:tp="http://www.plazi.org/taxpub"><tp:treatment-meta><kwd-group><label>Taxon classification</label><kwd><named-content xmlns:xlink="http://www.w3.org/1999/xlink" content-type="kingdom">Animalia</named-content></kwd><kwd><named-content xmlns:xlink="http://www.w3.org/1999/xlink" content-type="order">Lepidoptera</named-content></kwd><kwd><named-content xmlns:xlink="http://www.w3.org/1999/xlink" content-type="family">Noctuidae</named-content></kwd></kwd-group><mixed-citation publication-type="journal"><person-group><name><surname>Goldstein</surname><given-names>Paul Z.</given-names></name><name><surname>Zilli</surname><given-names>Alberto</given-names></name></person-group><article-title><italic><tp:taxon-name><tp:taxon-name-part taxon-name-part-type="genus" reg="Thraumata">Thraumata</tp:taxon-name-part></tp:taxon-name></italic>, a new genus from South America with description of a new species from Peru (<tp:taxon-name><tp:taxon-name-part taxon-name-part-type="order">Lepidoptera</tp:taxon-name-part></tp:taxon-name>, <tp:taxon-name><tp:taxon-name-part taxon-name-part-type="family">Noctuidae</tp:taxon-name-part></tp:taxon-name>)</article-title><source>Zookeys</source><day>31</day><month>7</month><year>2019</year><volume>867</volume><fpage>139</fpage><lpage>160</lpage><pub-id pub-id-type="doi">10.3897/zookeys.867.28728</pub-id></mixed-citation></tp:treatment-meta><tp:nomenclature><tp:taxon-name>
            <object-id xmlns:xlink="http://www.w3.org/1999/xlink" content-type="arpha" xlink:type="simple">8dec755a-e41c-5e8e-99a6-5011d0af8368</object-id>
            <tp:taxon-name-part taxon-name-part-type="genus" reg="Phuphena">Phuphena</tp:taxon-name-part>
          </tp:taxon-name><tp:taxon-authority>Walker, 1858</tp:taxon-authority></tp:nomenclature><tp:treatment-sec sec-type="type species" id="SECID0E1NAC"><title>Type species.</title><p><italic><tp:taxon-name><tp:taxon-name-part taxon-name-part-type="genus" reg="Phuphena">Phuphena</tp:taxon-name-part> <tp:taxon-name-part taxon-name-part-type="species" reg="fusipennis">fusipennis</tp:taxon-name-part></tp:taxon-name></italic> Walker, 1858 by monotypy.</p></tp:treatment-sec><tp:treatment-sec sec-type="diagnosis" id="SECID0ELOAC"><title>Diagnosis.</title><p>Species of <italic><tp:taxon-name><tp:taxon-name-part taxon-name-part-type="genus" reg="Phuphena">Phuphena</tp:taxon-name-part></tp:taxon-name></italic> diverge with respect to wing pattern, but most share a bounded medial area. Orbicular and reniform stigmata sometimes absent or indistinct; outer forewing margin smooth in the majority of species but crenulate in <italic><tp:taxon-name><tp:taxon-name-part taxon-name-part-type="genus" reg="Phuphena"/><tp:taxon-name-part taxon-name-part-type="species" reg="cilix">cilix</tp:taxon-name-part></tp:taxon-name></italic>. Hindwing upperside coloration uniform. Male genitalia of <italic><tp:taxon-name><tp:taxon-name-part taxon-name-part-type="genus" reg="Phuphena">Phuphena</tp:taxon-name-part></tp:taxon-name></italic> distinct, the valvae uniquely reduced, with no evidence of clasping architecture, narrow for most of their length, and in most species swollen apically to form a knob-like cucullus, giving them a club-shaped appearance, with a corona comprising an unorganized arrangement of setae. Vinculum V-shaped, slightly truncate in some species, and extending below the base of the valves for a distance equal to or greater than the width at its broadest point. The phallus is asymmetrically sclerotized, often with a patch of scale-like cornuti, and the vesica without well-developed cornuti or diverticula, but with a corresponding ventro-distal strip of scale-like cornuti. Basal abdominal brushes present but not visibly subdivided as in <italic><tp:taxon-name><tp:taxon-name-part taxon-name-part-type="genus" reg="Callopistria">Callopistria</tp:taxon-name-part></tp:taxon-name></italic> Hübner, [1821] (type species: <italic><tp:taxon-name><tp:taxon-name-part taxon-name-part-type="genus" reg="Noctua">Noctua</tp:taxon-name-part> <tp:taxon-name-part taxon-name-part-type="species" reg="juventina">juventina</tp:taxon-name-part></tp:taxon-name></italic> Stoll, 1782); a smaller pair on A8, and eversible saccular hair pencils completely absent. Female genitalia simple, the corpus bursae lemon-shaped, with no appendix or signa, the ductus seminalis attached apically, to the distal (anterior) end of the corpus. This distinguishes <italic><tp:taxon-name><tp:taxon-name-part taxon-name-part-type="genus" reg="Phuphena">Phuphena</tp:taxon-name-part></tp:taxon-name></italic> from all <italic><tp:taxon-name><tp:taxon-name-part taxon-name-part-type="genus" reg="Thraumata">Thraumata</tp:taxon-name-part></tp:taxon-name></italic> spp. and from <italic><tp:taxon-name><tp:taxon-name-part taxon-name-part-type="genus" reg="Callopistria">Callopistria</tp:taxon-name-part> <tp:taxon-name-part taxon-name-part-type="species" reg="juventina">juventina</tp:taxon-name-part></tp:taxon-name></italic>, in which the ductus arises from the proximal (posterior) end of the corpus, but this character varies among other <italic><tp:taxon-name><tp:taxon-name-part taxon-name-part-type="genus" reg="Callopistria">Callopistria</tp:taxon-name-part></tp:taxon-name></italic> species.</p></tp:treatment-sec></tp:taxon-treatment>
