# Supplementary material for: Thraumata, a new genus from South America with description of a new species from Peru (Lepidoptera, Noctuidae)
Source: Zookeys. 2019 Jul 31;867:139–60. doi: 10.3897/zookeys.867.28728 (PMC6685932; doi:10.3897/zookeys.867.28728)
Supplement: XML Treatment for Thraumata petrovna [file zookeys.867.28728-treatment3.xml]

<!DOCTYPE tp:taxon-treatment
  PUBLIC "-//TaxonX//DTD Taxonomic Treatment Publishing DTD v0 20100105//EN" "tax-treatment-NSO.dtd">
<tp:taxon-treatment xmlns:tp="http://www.plazi.org/taxpub"><tp:treatment-meta><kwd-group><label>Taxon classification</label><kwd><named-content xmlns:xlink="http://www.w3.org/1999/xlink" content-type="kingdom">Animalia</named-content></kwd><kwd><named-content xmlns:xlink="http://www.w3.org/1999/xlink" content-type="order">Lepidoptera</named-content></kwd><kwd><named-content xmlns:xlink="http://www.w3.org/1999/xlink" content-type="family">Noctuidae</named-content></kwd></kwd-group><mixed-citation publication-type="journal"><person-group><name><surname>Goldstein</surname><given-names>Paul Z.</given-names></name><name><surname>Zilli</surname><given-names>Alberto</given-names></name></person-group><article-title><italic><tp:taxon-name><tp:taxon-name-part taxon-name-part-type="genus" reg="Thraumata">Thraumata</tp:taxon-name-part></tp:taxon-name></italic>, a new genus from South America with description of a new species from Peru (<tp:taxon-name><tp:taxon-name-part taxon-name-part-type="order">Lepidoptera</tp:taxon-name-part></tp:taxon-name>, <tp:taxon-name><tp:taxon-name-part taxon-name-part-type="family">Noctuidae</tp:taxon-name-part></tp:taxon-name>)</article-title><source>Zookeys</source><day>31</day><month>7</month><year>2019</year><volume>867</volume><fpage>139</fpage><lpage>160</lpage><pub-id pub-id-type="doi">10.3897/zookeys.867.28728</pub-id></mixed-citation></tp:treatment-meta><tp:nomenclature><tp:taxon-name>
            <object-id xmlns:xlink="http://www.w3.org/1999/xlink" content-type="arpha" xlink:type="simple">ad5320a5-e7d1-59bc-8db8-9c2019a394b0</object-id>
            <tp:taxon-name-part taxon-name-part-type="genus" reg="Thraumata">Thraumata</tp:taxon-name-part>
            <tp:taxon-name-part taxon-name-part-type="species" reg="petrovna">petrovna</tp:taxon-name-part>
          </tp:taxon-name><tp:taxon-authority>(Schaus, 1904)</tp:taxon-authority><tp:taxon-status xmlns:xlink="http://www.w3.org/1999/xlink" xlink:type="simple">comb. nov.</tp:taxon-status><xref ref-type="fig" rid="F1">Figs 3</xref><xref ref-type="fig" rid="F1">, 4</xref><xref ref-type="fig" rid="F2">, 12</xref><xref ref-type="fig" rid="F2">, 13</xref><xref ref-type="fig" rid="F4">(habitus); Fig. 17</xref><xref ref-type="fig" rid="F5">(wing venation); Figs 18–20</xref><xref ref-type="fig" rid="F7">(male genitalia); Fig. 25</xref><xref ref-type="fig" rid="F9">(male abdomen); Fig. 29 (female genitalia)</xref><tp:nomenclature-citation-list><tp:nomenclature-citation><tp:taxon-name>
                <tp:taxon-name-part taxon-name-part-type="genus" reg="Leptina"/>
                <tp:taxon-name-part taxon-name-part-type="species" reg="petrovna"/>
              </tp:taxon-name><comment><tp:taxon-name><tp:taxon-name-part taxon-name-part-type="genus" reg="Leptina">Leptina</tp:taxon-name-part></tp:taxon-name>? <tp:taxon-name><tp:taxon-name-part taxon-name-part-type="genus" reg="Leptina"/><tp:taxon-name-part taxon-name-part-type="species" reg="petrovna">petrovna</tp:taxon-name-part></tp:taxon-name> Schaus, 1904: 152. Type locality: Brazil [Rio de Janeiro], Petropolis. Figure: <xref ref-type="bibr" rid="B9">Hampson (1908</xref>: 597, pl. 121, fig. 23). </comment></tp:nomenclature-citation></tp:nomenclature-citation-list></tp:nomenclature><tp:treatment-sec sec-type="material" id="SECID0ERUAE"><title>Material examined.</title><p><bold>Type material</bold>. <bold>BRAZIL</bold>: <bold>Holotype</bold> ♀ (<named-content xmlns:xlink="http://www.w3.org/1999/xlink" content-type="dwc:institutional_code" xlink:type="simple">USNM</named-content>). Collection Wm Schaus, Castro, Parana, Type No. 10600, <italic><tp:taxon-name><tp:taxon-name-part taxon-name-part-type="genus" reg="Leptina">Leptina</tp:taxon-name-part> <tp:taxon-name-part taxon-name-part-type="species" reg="petrovna">petrovna</tp:taxon-name-part></tp:taxon-name></italic> Type. Schs, USNMENT00973124.</p><fig id="F2" position="float" orientation="portrait"><object-id xmlns:xlink="http://www.w3.org/1999/xlink" content-type="doi" xlink:type="simple">10.3897/zookeys.867.28728.figures10-15</object-id><object-id xmlns:xlink="http://www.w3.org/1999/xlink" content-type="arpha" xlink:type="simple">e651f0aa-8b4a-52f3-ab50-9892b711f245</object-id><label>Figures 10–15.</label><caption><p>Ventral habitus of <italic><tp:taxon-name><tp:taxon-name-part taxon-name-part-type="genus" reg="Thraumata">Thraumata</tp:taxon-name-part></tp:taxon-name></italic> species. <bold>10</bold><italic><tp:taxon-name><tp:taxon-name-part taxon-name-part-type="genus" reg="Thraumata">T.</tp:taxon-name-part> <tp:taxon-name-part taxon-name-part-type="species" reg="subvenata">subvenata</tp:taxon-name-part></tp:taxon-name></italic> Holotype ♂, Peru, NHMUK010606200 <bold>11</bold><italic><tp:taxon-name><tp:taxon-name-part taxon-name-part-type="genus" reg="Thraumata">T.</tp:taxon-name-part> <tp:taxon-name-part taxon-name-part-type="species" reg="subvenata">subvenata</tp:taxon-name-part></tp:taxon-name></italic>, USNMENT01440366 ♀, Suriname <bold>12</bold><italic><tp:taxon-name><tp:taxon-name-part taxon-name-part-type="genus" reg="Thraumata">T.</tp:taxon-name-part> <tp:taxon-name-part taxon-name-part-type="species" reg="petrovna">petrovna</tp:taxon-name-part></tp:taxon-name></italic> ♂ USNMENT01440358, Brazil <bold>13</bold><italic><tp:taxon-name><tp:taxon-name-part taxon-name-part-type="genus" reg="Thraumata">T.</tp:taxon-name-part> <tp:taxon-name-part taxon-name-part-type="species" reg="petrovna">petrovna</tp:taxon-name-part></tp:taxon-name></italic> Holotype ♀ USNMENT00973124, Costa Rica <bold>14</bold><italic><tp:taxon-name><tp:taxon-name-part taxon-name-part-type="genus" reg="Thraumata">T.</tp:taxon-name-part> <tp:taxon-name-part taxon-name-part-type="species" reg="peruviensia">peruviensia</tp:taxon-name-part></tp:taxon-name></italic> Holotype ♂ USNMENT01440371, Peru <bold>15</bold><italic><tp:taxon-name><tp:taxon-name-part taxon-name-part-type="genus" reg="Thraumata">T.</tp:taxon-name-part> <tp:taxon-name-part taxon-name-part-type="species" reg="peruviensia">peruviensia</tp:taxon-name-part></tp:taxon-name></italic> ♀ USNMENT01440374, Peru.</p></caption><graphic xmlns:xlink="http://www.w3.org/1999/xlink" xlink:href="zookeys-867-139-g002.jpg" position="float" orientation="portrait" xlink:type="simple" id="oo_322323.jpg"><uri content-type="original_file" xlink:type="simple">https://binary.pensoft.net/fig/322323</uri></graphic></fig></tp:treatment-sec><tp:treatment-sec sec-type="material" id="SECID0EPYAE"><title>Other material examined.</title><p><bold>BRAZIL</bold> (34♂, 39♀): <bold>Paraná</bold> (7♂, 7♀): <italic>Males</italic>: Banhado, Quatro Barras, Paraná, BRASIL – 800 m, 22.V.1971, Becker &amp; Laroca, USNMENT01440489; Banhado, Quatro Barras, Paraná, BRASIL – 800 m 22.V.1971, Becker &amp; Laroca; <italic><tp:taxon-name><tp:taxon-name-part taxon-name-part-type="genus" reg="Phuphena">Phuphena</tp:taxon-name-part> <tp:taxon-name-part taxon-name-part-type="species" reg="petrovna">petrovna</tp:taxon-name-part></tp:taxon-name></italic> (Schs, 1904), USNMENT01440447; Banhado, Quatro Barras, Paraná, BRASIL – 800 m, 27.II.1971, Becker &amp; Laroca; <italic><tp:taxon-name><tp:taxon-name-part taxon-name-part-type="genus" reg="Phuphena">Phuphena</tp:taxon-name-part> <tp:taxon-name-part taxon-name-part-type="species" reg="petrovna">petrovna</tp:taxon-name-part></tp:taxon-name></italic> (Schs, 1904), USNMENT01440439; Castro. Parana.; <italic><tp:taxon-name><tp:taxon-name-part taxon-name-part-type="genus" reg="Phuphena"/><tp:taxon-name-part taxon-name-part-type="species" reg="petrovna">petrovna</tp:taxon-name-part></tp:taxon-name></italic> Schs; Collection Wm Schaus, USNMENT01440466; Castro [ex coll. E.D. Jones] [<named-content xmlns:xlink="http://www.w3.org/1999/xlink" content-type="dwc:institutional_code" xlink:type="simple">NHMUK</named-content>]; Castro, May 97 (E.D. Jones) [ex coll. Rothschild] [<named-content xmlns:xlink="http://www.w3.org/1999/xlink" content-type="dwc:institutional_code" xlink:type="simple">NHMUK</named-content>]; Castro [ex coll. Joicey] [<named-content xmlns:xlink="http://www.w3.org/1999/xlink" content-type="dwc:institutional_code" xlink:type="simple">NHMUK</named-content>]. <italic>Females</italic>: 2♀ Castro [ex coll. E.D. Jones] [<named-content xmlns:xlink="http://www.w3.org/1999/xlink" content-type="dwc:institutional_code" xlink:type="simple">NHMUK</named-content>]; Castro, Febr. 97 (E.D. Jones) [ex coll. Rothschild] [<named-content xmlns:xlink="http://www.w3.org/1999/xlink" content-type="dwc:institutional_code" xlink:type="simple">NHMUK</named-content>]; Castro, May 97 (E.D. Jones) [ex coll. Rothschild] [<named-content xmlns:xlink="http://www.w3.org/1999/xlink" content-type="dwc:institutional_code" xlink:type="simple">NHMUK</named-content>]; Castro (E. D. Jones) [ex coll. Joicey] [<named-content xmlns:xlink="http://www.w3.org/1999/xlink" content-type="dwc:institutional_code" xlink:type="simple">NHMUK</named-content>]; Castro. Parana.; <italic><tp:taxon-name><tp:taxon-name-part taxon-name-part-type="genus" reg="Leptina">Leptina</tp:taxon-name-part></tp:taxon-name></italic> [?] <italic><tp:taxon-name><tp:taxon-name-part taxon-name-part-type="genus" reg="Phuphena"/><tp:taxon-name-part taxon-name-part-type="species" reg="petrovna">petrovna</tp:taxon-name-part></tp:taxon-name></italic> Schs Schs 99, USNMENT01440329; Becker Coll. No. 4573, Morumbi, Morrestes Paranà BRASIL 18.VII.1970 Becker &amp; Laroca; <italic><tp:taxon-name><tp:taxon-name-part taxon-name-part-type="genus" reg="Phuphena">Phuphena</tp:taxon-name-part> <tp:taxon-name-part taxon-name-part-type="species" reg="petrovna">petrovna</tp:taxon-name-part></tp:taxon-name></italic> (Schs. 1904), USNMENT01440394. <bold>Minas Gerais</bold> (5♂, 3♀) <italic>Males</italic>: Campo bello Rio Zikan, <named-content xmlns:xlink="http://www.w3.org/1999/xlink" content-type="dwc:institutional_code" xlink:type="simple">USNM</named-content> Dissection 148134, USNMENT01440385, BOLD Process ID LNAUW3136-17; Campo bello Rio Zikan; Noct 324 [illeg.] 15.4-31, <named-content xmlns:xlink="http://www.w3.org/1999/xlink" content-type="dwc:institutional_code" xlink:type="simple">USNM</named-content> ♂ 41,204 SAB, USNMENT01440393; Campo bello Rio Zikan, Noct ♀ [sic] 324 [illeg.] 12.4-31, USNMENT01440370; [Ouro] Preto [ex coll. Joicey] [<named-content xmlns:xlink="http://www.w3.org/1999/xlink" content-type="dwc:institutional_code" xlink:type="simple">NHMUK</named-content>]; Uberaba [ex coll. Le Moult] [<named-content xmlns:xlink="http://www.w3.org/1999/xlink" content-type="dwc:institutional_code" xlink:type="simple">NHMUK</named-content>]. <italic>Females</italic>: BRASIL: MG 1400 m Serra do Cipõ 17–19.iv.1991, V.O. Becker coll., Becker Coll. No. 77884, USNMENT01440362; BRASIL: MG 1400 m Serra do Cipõ 17–19.iv.1991, V.O. Becker coll., Becker Coll. No. 77884, USNMENT01440368; BRASIL: MG 1400 m Serra do Cipõ 17–19.iv.1991, V.O. Becker coll., Becker Coll. No. 77884, USNMENT01440352. <bold>Bahia</bold> (1♀): BRASIL: BA Camacã, 400–700 m 21–30.ix.1991, V.O. Becker coll., Becker Coll. No. 83540, USNMENT01440364. <bold>Santa Catarina</bold> (7♂, 12♀): <italic>Males</italic>: Rio Vermelho, 830 m, June 1936 (A. Maller) [ex coll. Rothschild] [<named-content xmlns:xlink="http://www.w3.org/1999/xlink" content-type="dwc:institutional_code" xlink:type="simple">NHMUK</named-content>]; Hansa Humboldt, 60 m, July 1936 (A. Maller) [ex coll. Rothschild] [<named-content xmlns:xlink="http://www.w3.org/1999/xlink" content-type="dwc:institutional_code" xlink:type="simple">NHMUK</named-content>]; Brazil, Santa Catarina: Rio Vermelho VII-44 Anton Maller, USNMENT01463998 [<named-content xmlns:xlink="http://www.w3.org/1999/xlink" content-type="dwc:institutional_code" xlink:type="simple">AMNH</named-content>]; Brazil, Sta. Catarina: Nova Teutonia, July 1–5 1951, Plauman, USNMENT01463709 [<named-content xmlns:xlink="http://www.w3.org/1999/xlink" content-type="dwc:institutional_code" xlink:type="simple">AMNH</named-content>]; Brazil, Sta. Catarina: Nova Teutonia Plauman, USNMENT01463996 [<named-content xmlns:xlink="http://www.w3.org/1999/xlink" content-type="dwc:institutional_code" xlink:type="simple">AMNH</named-content>]; The Sperry Collection, 23-7-48, Neuvo Teutonia, Brazil Plaumann coll., USNMENT01463920 [<named-content xmlns:xlink="http://www.w3.org/1999/xlink" content-type="dwc:institutional_code" xlink:type="simple">AMNH</named-content>]; Rio Vermelho St. Cath., Brazil November 1947, dissection 148363, USNMENT01422625 [<named-content xmlns:xlink="http://www.w3.org/1999/xlink" content-type="dwc:institutional_code" xlink:type="simple">AMNH</named-content>]. <italic>Females</italic>: Nova Bremen, 250 m, July 37 (F. Hoffmann) [ex coll. Rothschild] [<named-content xmlns:xlink="http://www.w3.org/1999/xlink" content-type="dwc:institutional_code" xlink:type="simple">NHMUK</named-content>]; <italic>idem</italic>, Aug. 37, F. Hoffmann [ex coll. Rothschild] [<named-content xmlns:xlink="http://www.w3.org/1999/xlink" content-type="dwc:institutional_code" xlink:type="simple">NHMUK</named-content>]; Neu Bremen, Rio Laeiss, Nov. 1935 (F.H. Hoffmann) [ex coll. Rothschild] [<named-content xmlns:xlink="http://www.w3.org/1999/xlink" content-type="dwc:institutional_code" xlink:type="simple">NHMUK</named-content>]; <italic>idem</italic>, April 1936 (F.H. Hoffmann) [ex coll. Rothschild] [<named-content xmlns:xlink="http://www.w3.org/1999/xlink" content-type="dwc:institutional_code" xlink:type="simple">NHMUK</named-content>]; Hansa Humboldt, 60 m, July 1936 (A. Maller) [ex coll. Rothschild] [<named-content xmlns:xlink="http://www.w3.org/1999/xlink" content-type="dwc:institutional_code" xlink:type="simple">NHMUK</named-content>]; Becker Coll. No. 52409, BRASIL: SC, Scara, 300 m, 27.i.1983, V.O. Becker coll., <named-content xmlns:xlink="http://www.w3.org/1999/xlink" content-type="dwc:institutional_code" xlink:type="simple">USNM</named-content> Dissection 148127, USNMENT01440363; Brasilien Nova Teutonia Fritz Plaumann, 27°80.0N Br. 52–53°Westl. L., 13, USNMENT01440353; Brazil, Sta. Catarina: Nova Teutonia July 12–17, 1948, F. Plaumann, USNMENT01463849 [<named-content xmlns:xlink="http://www.w3.org/1999/xlink" content-type="dwc:institutional_code" xlink:type="simple">AMNH</named-content>]; The Sperry Collection, July 4, 1951, Neuvo Teutonia, Brazil Plaumann, coll., USNMENT01463774 [<named-content xmlns:xlink="http://www.w3.org/1999/xlink" content-type="dwc:institutional_code" xlink:type="simple">AMNH</named-content>]; Collection of Grace H. and John L. Sperry Nova Teutonia Brazil, 24.7.48 Plaumann, USNMENT01463737 [<named-content xmlns:xlink="http://www.w3.org/1999/xlink" content-type="dwc:institutional_code" xlink:type="simple">AMNH</named-content>]; Collection of Grace H. and John L. Sperry Brasilien Nova Teutonia, 27.7.1948, 87°11 [illeg.] 52°23, L. Fritz Plaumann, 300 [illeg.], 500 [illeg.], USNMENT01463784 [<named-content xmlns:xlink="http://www.w3.org/1999/xlink" content-type="dwc:institutional_code" xlink:type="simple">AMNH</named-content>]; St Catherines Brazil, F. Johnson Collector, USNMENT01440404. <bold>Espírito Santo</bold> (1♀): USNMENT01440369 ♀. <bold>Rio de Janeiro</bold> (10♂, 7♀): <italic>Males</italic>: Rio (Derg.) [2♂ex coll. Rothschild; 1♂ ex coll. Joicey] [<named-content xmlns:xlink="http://www.w3.org/1999/xlink" content-type="dwc:institutional_code" xlink:type="simple">NHMUK</named-content>]; 2♂ Rio Janeiro [ex coll. Walsingham] [<named-content xmlns:xlink="http://www.w3.org/1999/xlink" content-type="dwc:institutional_code" xlink:type="simple">NHMUK</named-content>]; Rio de Janeiro, Organ Mts, near Tijuca / <italic><tp:taxon-name><tp:taxon-name-part taxon-name-part-type="genus" reg="Leptina">Leptina</tp:taxon-name-part> <tp:taxon-name-part taxon-name-part-type="species" reg="petrovna">petrovna</tp:taxon-name-part></tp:taxon-name></italic> Schaus [ex coll. S. R. Wagner] [<named-content xmlns:xlink="http://www.w3.org/1999/xlink" content-type="dwc:institutional_code" xlink:type="simple">NHMUK</named-content>]; 2♂ Petropolis [ex coll. Rothschild] [<named-content xmlns:xlink="http://www.w3.org/1999/xlink" content-type="dwc:institutional_code" xlink:type="simple">NHMUK</named-content>]; Petropolis (M. Doer) [ex coll. Walsingham] [<named-content xmlns:xlink="http://www.w3.org/1999/xlink" content-type="dwc:institutional_code" xlink:type="simple">NHMUK</named-content>]; Teresopolis, 13–22.iii.1957 [ex coll. Kettlewell] [<named-content xmlns:xlink="http://www.w3.org/1999/xlink" content-type="dwc:institutional_code" xlink:type="simple">NHMUK</named-content>]. <italic>Females</italic>: Rio (Derg.) [1♀ ex coll. Rothschild; 1♀ ex coll. Joicey] [<named-content xmlns:xlink="http://www.w3.org/1999/xlink" content-type="dwc:institutional_code" xlink:type="simple">NHMUK</named-content>]; Petropolis, 5-7-76 [ex coll. Joicey] [<named-content xmlns:xlink="http://www.w3.org/1999/xlink" content-type="dwc:institutional_code" xlink:type="simple">NHMUK</named-content>]; Teresopolis, c. 2750 ft., 14–18.xii.57 (E. P. Wiltshire) [ex coll. Wiltshire] [<named-content xmlns:xlink="http://www.w3.org/1999/xlink" content-type="dwc:institutional_code" xlink:type="simple">NHMUK</named-content>]; Pico d’Itatiaia, 28.iii–1.iv.1958 [ex coll. Kettlewell] [<named-content xmlns:xlink="http://www.w3.org/1999/xlink" content-type="dwc:institutional_code" xlink:type="simple">NHMUK</named-content>]; Petropolis, Brazil.; <italic><tp:taxon-name><tp:taxon-name-part taxon-name-part-type="genus" reg="Phuphena"/><tp:taxon-name-part taxon-name-part-type="species" reg="petrovna">petrovna</tp:taxon-name-part></tp:taxon-name></italic> Schs; Collection Wm Schaus, USNMENT01440482; Petropolis, Brazil.; <italic><tp:taxon-name><tp:taxon-name-part taxon-name-part-type="genus" reg="Phuphena"/><tp:taxon-name-part taxon-name-part-type="species" reg="petrovna">petrovna</tp:taxon-name-part></tp:taxon-name></italic> Schs; Collection Wm Schaus; <named-content xmlns:xlink="http://www.w3.org/1999/xlink" content-type="dwc:institutional_code" xlink:type="simple">USNM</named-content> Dissection 148128, USNMENT01440346. <bold>Distrito Federal</bold> (1♂): Becker Coll. No. 40221; Planaltina, DF. BRASIL-1000 m 15.V.1982, V.O. Becker coll. <named-content xmlns:xlink="http://www.w3.org/1999/xlink" content-type="dwc:verbatimCoordinates" xlink:type="simple"><named-content content-type="geo-json" specific-use="{&#34;type&#34;:&#34;Point&#34;,&#34;coordinates&#34;:[-47.700000,-15.583333]}" id="NCID0E2CAG" xlink:type="simple">15°35'S, 47°42'W</named-content></named-content>; <italic><tp:taxon-name><tp:taxon-name-part taxon-name-part-type="genus" reg="Phuphena">Phuphena</tp:taxon-name-part> <tp:taxon-name-part taxon-name-part-type="species" reg="petrovna">petrovna</tp:taxon-name-part></tp:taxon-name></italic> (Schs, 1904), USNMENT01440358. <bold>Goiás</bold>: (1♀) Becker Coll. No. 20293; Formosa, Goiás BRASIL-800 m, 19.III.1977 V.O. Becker col., <italic><tp:taxon-name><tp:taxon-name-part taxon-name-part-type="genus" reg="Phuphena">Phuphena</tp:taxon-name-part> <tp:taxon-name-part taxon-name-part-type="species" reg="petrovna">petrovna</tp:taxon-name-part></tp:taxon-name></italic> (Schs. 1904), USNMENT01440386. <bold>São Paulo</bold> (2♂, 3♀): <italic>Males</italic>: São Paulo [ex coll. E.D. Jones] [<named-content xmlns:xlink="http://www.w3.org/1999/xlink" content-type="dwc:institutional_code" xlink:type="simple">NHMUK</named-content>]; São Paulo [ex coll. Gerrard] [<named-content xmlns:xlink="http://www.w3.org/1999/xlink" content-type="dwc:institutional_code" xlink:type="simple">NHMUK</named-content>]. <italic>Females</italic>: São Paulo (D. Jones); São Paulo [ex coll. Rothschild] [<named-content xmlns:xlink="http://www.w3.org/1999/xlink" content-type="dwc:institutional_code" xlink:type="simple">NHMUK</named-content>]; São Paulo [ex coll. Gerrard] [<named-content xmlns:xlink="http://www.w3.org/1999/xlink" content-type="dwc:institutional_code" xlink:type="simple">NHMUK</named-content>]. <bold>ARGENTINA</bold> (1♂, 3♀): <italic>Male</italic>: Argentina, Prov. Jujuy Dept. Ledesma 5–7.5 km W of Rt. 34 near entrance Parque Nacional Callilegua 1600 m, 14.II.1991; mesic forest along river, K. Johnson et al, USNMENT01463799 [<named-content xmlns:xlink="http://www.w3.org/1999/xlink" content-type="dwc:institutional_code" xlink:type="simple">AMNH</named-content>]. <italic>Females</italic>: Argentina, Prov. Jujuy Dept. Capital; Baptist Mission[,] Camp at Rio Lozano, 1600 m, 28.II.1991; riparian woodland with steep forested slopes, K. Johnson et al., USNMENT01463997 [<named-content xmlns:xlink="http://www.w3.org/1999/xlink" content-type="dwc:institutional_code" xlink:type="simple">AMNH</named-content>]; Argentina, Prov. Salta Dept. La Caldera; La Caldera–Jujuy Prov. border, Rt. 9, km 20, km post 1642: “La Cargadera”, 1450 m, 12.II.1991, mesic forest, K. Johnson et al., USNMENT01463797 [<named-content xmlns:xlink="http://www.w3.org/1999/xlink" content-type="dwc:institutional_code" xlink:type="simple">AMNH</named-content>]; Argentina, Prov. Salta Dept. La Caldera; La Caldera–Jujuy Prov. border, Rt. 9, km 20, km post 1642: “La Cargadera”, 1450 m, 12.II.1991, mesic forest, K. Johnson et al., USNMENT01463840 [<named-content xmlns:xlink="http://www.w3.org/1999/xlink" content-type="dwc:institutional_code" xlink:type="simple">AMNH</named-content>]. <bold>BOLIVIA</bold> (1♂, 1♀): Rio Songo, 750 m [via coll. Fassl ex coll. Oberthür] [<named-content xmlns:xlink="http://www.w3.org/1999/xlink" content-type="dwc:institutional_code" xlink:type="simple">NHMUK</named-content>]; Rio Songo, 750 m [via coll. Fassl ex coll. Oberthür] [<named-content xmlns:xlink="http://www.w3.org/1999/xlink" content-type="dwc:institutional_code" xlink:type="simple">NHMUK</named-content>]. <bold>NO LOCALITY DATA</bold> (1♂, 1♀): [no data] [ex coll. E.D. Jones] [<named-content xmlns:xlink="http://www.w3.org/1999/xlink" content-type="dwc:institutional_code" xlink:type="simple">NHMUK</named-content>].</p></tp:treatment-sec><tp:treatment-sec sec-type="diagnosis" id="SECID0E6FAG"><title>Diagnosis.</title><p>This and the following species are readily differentiated from <italic><tp:taxon-name><tp:taxon-name-part taxon-name-part-type="genus" reg="Thraumata">T.</tp:taxon-name-part> <tp:taxon-name-part taxon-name-part-type="species" reg="subvenata">subvenata</tp:taxon-name-part></tp:taxon-name></italic> by the gray-brown ground coloration and less prominent white markings throughout the forewing. <italic><tp:taxon-name><tp:taxon-name-part taxon-name-part-type="genus" reg="Thraumata">Thraumata</tp:taxon-name-part> <tp:taxon-name-part taxon-name-part-type="species" reg="petrovna">petrovna</tp:taxon-name-part></tp:taxon-name></italic> is, on average, the smallest of the three species, and although its wing pattern closely tracks that of the larger <italic><tp:taxon-name><tp:taxon-name-part taxon-name-part-type="genus" reg="Thraumata"/><tp:taxon-name-part taxon-name-part-type="species" reg="peruviensia">peruviensia</tp:taxon-name-part></tp:taxon-name></italic>, the postmedial tooth of the forewing is shorter, not reaching the wing margin; the vesica is distinctly more sclerotized, bearing a pronounced lateral band and a conspicuous, rugose plate.</p></tp:treatment-sec><tp:treatment-sec sec-type="redescription" id="SECID0EFHAG"><title>Redescription.</title><p><bold><italic>Head.</italic></bold> Vertex and frontal scaling predominantly white but with a mixture of light gray-brown scales throughout the vertex, frons and palpi; frontal scales elongate. <bold><italic>Thorax</italic></bold>. Vestiture a mix of white and grayish-brown scales. <bold><italic>Wings.</italic></bold> Forewing lengths: males 10.8–12.9 mm (<italic>N</italic> =13, <italic>x</italic>¯ = 12.2 mm, M = 12.5 mm); females (including holotype 12.1 mm) 11.0–13.7 mm (<italic>N</italic> =22, <italic>x</italic>¯ = 12.4 mm, M = 12.5 mm). Forewing ground color predominantly gray, with darker chocolate-brown buff in lower basal field, both below and between stigmata, and in toothed fascia of distal field; hindwing pale, brownish-gray towards margin; forewing and hindwing underside with diffuse chocolate-brown scaling, the shading on the hindwing concentrated between veins, fading towards hind margins on both forewing and hindwing; hindwing underside with a single conspicuous median pale streak. <bold><italic>Legs.</italic></bold> Outwardly pure white; otherwise light brown. <bold><italic>Abdomen</italic></bold>. Abdominal segments with cream-colored scales distally, darker brown-banded at the anterior end of each segment; brown scaling more uniformly diffuse below. Abdominal brushes lacking. <bold><italic>Male genitalia</italic></bold>. Tegumen rooflike, a distinct vertex and a pitch &gt;45°. Sacculus bluntly rounded. Phallus heavily sclerotized, swollen and rugose along its outer edge; vesica with two rudimentary subbasal diverticula, and para-basal plate arising from distal end of the phallus. <bold><italic>Female genitalia</italic></bold>. Posterior apophyses roughly 1.3× as long as anterior apophyses; papillae anales densely setose.</p></tp:treatment-sec><tp:treatment-sec sec-type="Immature stages" id="SECID0EIIAG"><title>Immature stages.</title><p>Unknown.</p></tp:treatment-sec><tp:treatment-sec sec-type="etymology" id="SECID0ENIAG"><title>Etymology.</title><p>Not explained, but evidently in reference to the type locality Petropolis (“City of Peter”).</p></tp:treatment-sec><tp:treatment-sec sec-type="distribution" id="SECID0ESIAG"><title>Distribution.</title><p>Southeastern Brazil and along the eastern slopes of the Bolivian and Argentinian Andes.</p></tp:treatment-sec><tp:treatment-sec sec-type="remarks" id="SECID0EXIAG"><title>Remarks.</title><p>A partial barcode sequence (658bp – 286n = 372bp) was generated from a Brazilian male specimen USNMENT01440385 corresponding to <named-content xmlns:xlink="http://www.w3.org/1999/xlink" content-type="dwc:institutional_code" xlink:type="simple">USNM</named-content> dissection 148134 (Fig. <xref ref-type="fig" rid="F5">18</xref>), BOLD sample ID USNM_PG_H02. <xref ref-type="bibr" rid="B16">Schaus’ (1904)</xref> original placement of <italic><tp:taxon-name><tp:taxon-name-part taxon-name-part-type="genus" reg="Phuphena"/><tp:taxon-name-part taxon-name-part-type="species" reg="petrovna">petrovna</tp:taxon-name-part></tp:taxon-name></italic> in what is now a synonym of the nolid genus <italic><tp:taxon-name><tp:taxon-name-part taxon-name-part-type="genus" reg="Baileya">Baileya</tp:taxon-name-part></tp:taxon-name></italic> may simply reflect the quadrifine appearance of its hindwing.</p></tp:treatment-sec><tp:treatment-sec><!--Section generated to contain objects referenced in tp:taxon-treatment.--><fig id="F1" position="float" orientation="portrait"><object-id xmlns:xlink="http://www.w3.org/1999/xlink" content-type="doi" xlink:type="simple">10.3897/zookeys.867.28728.figures1-9</object-id><object-id xmlns:xlink="http://www.w3.org/1999/xlink" content-type="arpha" xlink:type="simple">77f779d9-f934-54ea-b189-c372eca83d98</object-id><label>Figures 1–9.</label><caption><p>Dorsal habitus of <italic><tp:taxon-name><tp:taxon-name-part taxon-name-part-type="genus" reg="Thraumata">Thraumata</tp:taxon-name-part></tp:taxon-name></italic> species. <bold>1</bold><italic><tp:taxon-name><tp:taxon-name-part taxon-name-part-type="genus" reg="Thraumata">T.</tp:taxon-name-part> <tp:taxon-name-part taxon-name-part-type="species" reg="subvenata">subvenata</tp:taxon-name-part></tp:taxon-name></italic> Holotype ♂, Guyana, USNMENT00973242 <bold>2</bold><italic><tp:taxon-name><tp:taxon-name-part taxon-name-part-type="genus" reg="Thraumata">T.</tp:taxon-name-part> <tp:taxon-name-part taxon-name-part-type="species" reg="subvenata">subvenata</tp:taxon-name-part></tp:taxon-name></italic>, USNMENT01440366♀, Suriname <bold>3</bold><italic><tp:taxon-name><tp:taxon-name-part taxon-name-part-type="genus" reg="Thraumata">T.</tp:taxon-name-part> <tp:taxon-name-part taxon-name-part-type="species" reg="petrovna">petrovna</tp:taxon-name-part></tp:taxon-name></italic> ♂ USNMENT01440358, Brazil <bold>4</bold><italic><tp:taxon-name><tp:taxon-name-part taxon-name-part-type="genus" reg="Thraumata">T.</tp:taxon-name-part> <tp:taxon-name-part taxon-name-part-type="species" reg="petrovna">petrovna</tp:taxon-name-part></tp:taxon-name></italic> Holotype ♀ USNMENT00973124, Costa Rica <bold>5</bold><italic><tp:taxon-name><tp:taxon-name-part taxon-name-part-type="genus" reg="Thraumata">T.</tp:taxon-name-part> <tp:taxon-name-part taxon-name-part-type="species" reg="peruviensia">peruviensia</tp:taxon-name-part></tp:taxon-name></italic> Holotype ♂ USNMENT01440371, Peru <bold>6</bold><italic><tp:taxon-name><tp:taxon-name-part taxon-name-part-type="genus" reg="Thraumata">T.</tp:taxon-name-part> <tp:taxon-name-part taxon-name-part-type="species" reg="peruviensia">peruviensia</tp:taxon-name-part></tp:taxon-name></italic> ♀ USNMENT01440374, Peru <bold>7–9</bold> Holotype specimen labels of <italic><tp:taxon-name><tp:taxon-name-part taxon-name-part-type="genus" reg="Thraumata">Thraumata</tp:taxon-name-part></tp:taxon-name></italic> species <bold>7</bold><italic><tp:taxon-name><tp:taxon-name-part taxon-name-part-type="genus" reg="Phuphena">Phuphena</tp:taxon-name-part> <tp:taxon-name-part taxon-name-part-type="species" reg="subvenata">subvenata</tp:taxon-name-part></tp:taxon-name></italic> Schaus <bold>8</bold><italic><tp:taxon-name><tp:taxon-name-part taxon-name-part-type="genus" reg="Leptina">Leptina</tp:taxon-name-part> <tp:taxon-name-part taxon-name-part-type="species" reg="petrovna">petrovna</tp:taxon-name-part></tp:taxon-name></italic> Schaus <bold>9</bold><italic><tp:taxon-name><tp:taxon-name-part taxon-name-part-type="genus" reg="Thraumata">Thraumata</tp:taxon-name-part> <tp:taxon-name-part taxon-name-part-type="species" reg="peruviensia">peruviensia</tp:taxon-name-part></tp:taxon-name></italic> sp. nov.</p></caption><graphic xmlns:xlink="http://www.w3.org/1999/xlink" xlink:href="zookeys-867-139-g001.jpg" position="float" orientation="portrait" xlink:type="simple" id="oo_322322.jpg"><uri content-type="original_file" xlink:type="simple">https://binary.pensoft.net/fig/322322</uri></graphic></fig><fig id="F4" position="float" orientation="portrait"><object-id xmlns:xlink="http://www.w3.org/1999/xlink" content-type="doi" xlink:type="simple">10.3897/zookeys.867.28728.figure17</object-id><object-id xmlns:xlink="http://www.w3.org/1999/xlink" content-type="arpha" xlink:type="simple">17daa581-eeb5-56fb-8dab-877c488145b9</object-id><label>Figure 17.</label><caption><p>Wing venation of <italic><tp:taxon-name><tp:taxon-name-part taxon-name-part-type="genus" reg="Thraumata">T.</tp:taxon-name-part> <tp:taxon-name-part taxon-name-part-type="species" reg="petrovna">petrovna</tp:taxon-name-part></tp:taxon-name></italic>, male, USNMENT01440439, wing preparation 148365.</p></caption><graphic xmlns:xlink="http://www.w3.org/1999/xlink" xlink:href="zookeys-867-139-g004.jpg" position="float" orientation="portrait" xlink:type="simple" id="oo_322325.jpg"><uri content-type="original_file" xlink:type="simple">https://binary.pensoft.net/fig/322325</uri></graphic></fig><fig id="F5" position="float" orientation="portrait"><object-id xmlns:xlink="http://www.w3.org/1999/xlink" content-type="doi" xlink:type="simple">10.3897/zookeys.867.28728.figures18-22</object-id><object-id xmlns:xlink="http://www.w3.org/1999/xlink" content-type="arpha" xlink:type="simple">5d33a722-b292-513a-b90b-b0998ba11c65</object-id><label>Figures 18–22.</label><caption><p><italic><tp:taxon-name><tp:taxon-name-part taxon-name-part-type="genus" reg="Thraumata">Thraumata</tp:taxon-name-part></tp:taxon-name></italic> male genitalia. <bold>18–20</bold><italic><tp:taxon-name><tp:taxon-name-part taxon-name-part-type="genus" reg="Thraumata">T.</tp:taxon-name-part> <tp:taxon-name-part taxon-name-part-type="species" reg="petrovna">petrovna</tp:taxon-name-part></tp:taxon-name></italic> dissection 148363, USNMENT01422625, Brazil <bold>18</bold> Apparatus <bold>19, 20</bold> Phallus <bold>21, 22</bold><italic><tp:taxon-name><tp:taxon-name-part taxon-name-part-type="genus" reg="Thraumata">T.</tp:taxon-name-part> <tp:taxon-name-part taxon-name-part-type="species" reg="peruviensia">peruviensia</tp:taxon-name-part></tp:taxon-name></italic>, dissection 148129, USNMENT01440371 <bold>21</bold> Apparatus <bold>22</bold> Phallus.</p></caption><graphic xmlns:xlink="http://www.w3.org/1999/xlink" xlink:href="zookeys-867-139-g005.jpg" position="float" orientation="portrait" xlink:type="simple" id="oo_322326.jpg"><uri content-type="original_file" xlink:type="simple">https://binary.pensoft.net/fig/322326</uri></graphic></fig><fig id="F7" position="float" orientation="portrait"><object-id xmlns:xlink="http://www.w3.org/1999/xlink" content-type="doi" xlink:type="simple">10.3897/zookeys.867.28728.figures25-26</object-id><object-id xmlns:xlink="http://www.w3.org/1999/xlink" content-type="arpha" xlink:type="simple">28b0cf97-3071-579b-98be-f44bf4f183d6</object-id><label>Figures 25, 26.</label><caption><p><italic><tp:taxon-name><tp:taxon-name-part taxon-name-part-type="genus" reg="Thraumata">Thraumata</tp:taxon-name-part></tp:taxon-name></italic> male abdomens. <bold>25</bold><italic><tp:taxon-name><tp:taxon-name-part taxon-name-part-type="genus" reg="Thraumata">T.</tp:taxon-name-part> <tp:taxon-name-part taxon-name-part-type="species" reg="peruviensia">peruviensia</tp:taxon-name-part></tp:taxon-name></italic> dissection 148134, USNMENT01440385 <bold>26</bold><italic><tp:taxon-name><tp:taxon-name-part taxon-name-part-type="genus" reg="Thraumata">T.</tp:taxon-name-part> <tp:taxon-name-part taxon-name-part-type="species" reg="peruviensia">peruviensia</tp:taxon-name-part></tp:taxon-name></italic> dissection 148129, USNMENT01440371, Brazil.</p></caption><graphic xmlns:xlink="http://www.w3.org/1999/xlink" xlink:href="zookeys-867-139-g007.jpg" position="float" orientation="portrait" xlink:type="simple" id="oo_322328.jpg"><uri content-type="original_file" xlink:type="simple">https://binary.pensoft.net/fig/322328</uri></graphic></fig><fig id="F9" position="float" orientation="portrait"><object-id xmlns:xlink="http://www.w3.org/1999/xlink" content-type="doi" xlink:type="simple">10.3897/zookeys.867.28728.figures28-29</object-id><object-id xmlns:xlink="http://www.w3.org/1999/xlink" content-type="arpha" xlink:type="simple">8277d2d7-e1ee-5a3b-b1d6-72c19ead06c9</object-id><label>Figures 28, 29.</label><caption><p><italic><tp:taxon-name><tp:taxon-name-part taxon-name-part-type="genus" reg="Thraumata">Thraumata</tp:taxon-name-part></tp:taxon-name></italic> female genitalia. <bold>28</bold><italic><tp:taxon-name><tp:taxon-name-part taxon-name-part-type="genus" reg="Thraumata">T.</tp:taxon-name-part> <tp:taxon-name-part taxon-name-part-type="species" reg="peruviensia">peruviensia</tp:taxon-name-part></tp:taxon-name></italic> dissection 148130, USNMENT01440374 <named-content xmlns:xlink="http://www.w3.org/1999/xlink" content-type="dwc:institutional_code" xlink:type="simple">USNM</named-content>, Brazil <bold>29</bold><italic><tp:taxon-name><tp:taxon-name-part taxon-name-part-type="genus" reg="Thraumata">T.</tp:taxon-name-part> <tp:taxon-name-part taxon-name-part-type="species" reg="petrovna">petrovna</tp:taxon-name-part></tp:taxon-name></italic> dissection 148127, USNMENT01440363, Peru.</p></caption><graphic xmlns:xlink="http://www.w3.org/1999/xlink" xlink:href="zookeys-867-139-g009.jpg" position="float" orientation="portrait" xlink:type="simple" id="oo_322330.jpg"><uri content-type="original_file" xlink:type="simple">https://binary.pensoft.net/fig/322330</uri></graphic></fig></tp:treatment-sec><ref-list><ref id="B9"><mixed-citation xmlns:xlink="http://www.w3.org/1999/xlink" xlink:type="simple"><person-group><name name-style="western"><surname>Hampson</surname><given-names>GF</given-names></name></person-group> (<year>1908</year>) <source>Catalogue of the <tp:taxon-name><tp:taxon-name-part taxon-name-part-type="order">Lepidoptera</tp:taxon-name-part></tp:taxon-name> Phalaenae in the British Museum. Volume 7.</source><publisher-name>Taylor and Francis</publisher-name>, <publisher-loc>London</publisher-loc>, <size units="page">709 pp</size>. [108–122 pls]</mixed-citation></ref><ref id="B16"><mixed-citation xmlns:xlink="http://www.w3.org/1999/xlink" xlink:type="simple"><person-group><name name-style="western"><surname>Schaus</surname><given-names>W</given-names></name></person-group> (<year>1904</year>) <article-title>New species of American <tp:taxon-name><tp:taxon-name-part taxon-name-part-type="suborder">Heterocera</tp:taxon-name-part></tp:taxon-name>.</article-title><source>Transactions of the American Entomological Society</source><volume>30</volume>: <fpage>135</fpage>–<lpage>178</lpage>.</mixed-citation></ref></ref-list></tp:taxon-treatment>
