# Supplementary material for: Thraumata, a new genus from South America with description of a new species from Peru (Lepidoptera, Noctuidae)
Source: Zookeys. 2019 Jul 31;867:139–60. doi: 10.3897/zookeys.867.28728 (PMC6685932; doi:10.3897/zookeys.867.28728)
Supplement: XML Treatment for Thraumata peruviensia [file zookeys.867.28728-treatment4.xml]

<!DOCTYPE tp:taxon-treatment
  PUBLIC "-//TaxonX//DTD Taxonomic Treatment Publishing DTD v0 20100105//EN" "tax-treatment-NSO.dtd">
<tp:taxon-treatment xmlns:tp="http://www.plazi.org/taxpub"><tp:treatment-meta><kwd-group><label>Taxon classification</label><kwd><named-content xmlns:xlink="http://www.w3.org/1999/xlink" content-type="kingdom">Animalia</named-content></kwd><kwd><named-content xmlns:xlink="http://www.w3.org/1999/xlink" content-type="order">Lepidoptera</named-content></kwd><kwd><named-content xmlns:xlink="http://www.w3.org/1999/xlink" content-type="family">Noctuidae</named-content></kwd></kwd-group><mixed-citation publication-type="journal"><person-group><name><surname>Goldstein</surname><given-names>Paul Z.</given-names></name><name><surname>Zilli</surname><given-names>Alberto</given-names></name></person-group><article-title><italic><tp:taxon-name><tp:taxon-name-part taxon-name-part-type="genus" reg="Thraumata">Thraumata</tp:taxon-name-part></tp:taxon-name></italic>, a new genus from South America with description of a new species from Peru (<tp:taxon-name><tp:taxon-name-part taxon-name-part-type="order">Lepidoptera</tp:taxon-name-part></tp:taxon-name>, <tp:taxon-name><tp:taxon-name-part taxon-name-part-type="family">Noctuidae</tp:taxon-name-part></tp:taxon-name>)</article-title><source>Zookeys</source><day>31</day><month>7</month><year>2019</year><volume>867</volume><fpage>139</fpage><lpage>160</lpage><pub-id pub-id-type="doi">10.3897/zookeys.867.28728</pub-id></mixed-citation></tp:treatment-meta><tp:nomenclature><tp:taxon-name>
            <object-id xmlns:xlink="http://www.w3.org/1999/xlink" content-type="arpha" xlink:type="simple">d3b78251-e701-5c3e-9bd0-9793b275d12c</object-id>
            <tp:taxon-name-part taxon-name-part-type="genus" reg="Thraumata">Thraumata</tp:taxon-name-part>
            <tp:taxon-name-part taxon-name-part-type="species" reg="peruviensia">peruviensia</tp:taxon-name-part>
            <object-id xmlns:xlink="http://www.w3.org/1999/xlink" content-type="zoobank" xlink:type="simple">http://zoobank.org/FBC0A9B5-7D7F-44F9-AFD9-5F3BC2B352F9</object-id>
          </tp:taxon-name><tp:taxon-status xmlns:xlink="http://www.w3.org/1999/xlink" xlink:type="simple">sp. nov.</tp:taxon-status><xref ref-type="fig" rid="F1">Figs 5</xref><xref ref-type="fig" rid="F1">, 6</xref><xref ref-type="fig" rid="F2">, 14</xref><xref ref-type="fig" rid="F2">, 15</xref><xref ref-type="fig" rid="F5">(habitus); Figs 21</xref><xref ref-type="fig" rid="F5">, 22</xref><xref ref-type="fig" rid="F7">(male genitalia); Fig. 26</xref><xref ref-type="fig" rid="F9">(male abdomen); Fig. 28 (female genitalia)</xref></tp:nomenclature><tp:treatment-sec sec-type="material" id="SECID0EEMAG"><title>Material examined.</title><p><bold>Type material</bold>. <bold>PERU</bold> (11♂, 6♀): <bold>Holotype</bold> ♂ (<named-content xmlns:xlink="http://www.w3.org/1999/xlink" content-type="dwc:institutional_code" xlink:type="simple">USNM</named-content>), Oconeque Carahaya Perou S. E.; Dognin Collection; USNMENT01440384. <bold>Paratypes</bold> (10♂, 6♀; <named-content xmlns:xlink="http://www.w3.org/1999/xlink" content-type="dwc:institutional_code" xlink:type="simple">USNM</named-content>, <named-content xmlns:xlink="http://www.w3.org/1999/xlink" content-type="dwc:institutional_code" xlink:type="simple">NHMUK</named-content>, <named-content xmlns:xlink="http://www.w3.org/1999/xlink" content-type="dwc:institutional_code" xlink:type="simple">AMNH</named-content>): <italic>Males</italic>: same data as holotype, Dissection 148129, USNMENT01440371, BOLD Process ID LNAUW3137-17; same data as holotype, USNMENT01440341; Quinton, Carabaya, Peru, 5000 ft, i 1905. G. Ockenden [Joicey Bequest Brit. Mus. 1934-120] [<named-content xmlns:xlink="http://www.w3.org/1999/xlink" content-type="dwc:institutional_code" xlink:type="simple">NHMUK</named-content>]; 2♂ Oconeque, Carabaya, Peru. 5000 ft, ii 1905, G. Ockenden; 1♂, Joicey Bequest Brit. Mus. 1934-120; 1♂, Rothschild Bequest B.M. 1939-1 [<named-content xmlns:xlink="http://www.w3.org/1999/xlink" content-type="dwc:institutional_code" xlink:type="simple">NHMUK</named-content>]; 2♂ Oconeque, Carabaya, 7000 ft., dry s., July 1904 (G. Ockenden), Rothschild Bequest B.M. 1939-1 [<named-content xmlns:xlink="http://www.w3.org/1999/xlink" content-type="dwc:institutional_code" xlink:type="simple">NHMUK</named-content>]; 3♂ Oconeque S. E. Peru, Feb’05 7000 ft, G. Ockenden [2♂, 67. 20. Ex Coll. Ed. Brabant 1920 / Rothschild Bequest B.M. 1939-1; 1♂ – 1909-89. [<named-content xmlns:xlink="http://www.w3.org/1999/xlink" content-type="dwc:institutional_code" xlink:type="simple">NHMUK</named-content>]. <italic>Females</italic>: same data as holotype, Dissection 148130, USNMENT01440374; PERU: Cusco Machu Picchu 2885 m 5.II.1959 J.F.G. Clarke, USNMENT01440443; Macchu Pichu [sic] Peru II-11 1966 B. Heineman [<named-content xmlns:xlink="http://www.w3.org/1999/xlink" content-type="dwc:institutional_code" xlink:type="simple">AMNH</named-content>]; Oconeque, Carabaya, Peru. 5000 ft, ii 1905, G. Ockenden; Joicey Bequest Brit. Mus. 1934-120 [<named-content xmlns:xlink="http://www.w3.org/1999/xlink" content-type="dwc:institutional_code" xlink:type="simple">NHMUK</named-content>]; Oconeque, Carabaya, 7000 ft., dry s., July 1904 (G. Ockenden), Rothschild Bequest B.M. 1939-1 [<named-content xmlns:xlink="http://www.w3.org/1999/xlink" content-type="dwc:institutional_code" xlink:type="simple">NHMUK</named-content>]; Oconeque S. E. Peru Feb’05, 7000 ft G. Ockenden, 67. 20. Ex Coll. Ed. Brabant 1920/Rothschild Bequest B.M. 1939-1 [<named-content xmlns:xlink="http://www.w3.org/1999/xlink" content-type="dwc:institutional_code" xlink:type="simple">NHMUK</named-content>]</p><fig id="F3" position="float" orientation="portrait"><object-id xmlns:xlink="http://www.w3.org/1999/xlink" content-type="doi" xlink:type="simple">10.3897/zookeys.867.28728.figure16</object-id><object-id xmlns:xlink="http://www.w3.org/1999/xlink" content-type="arpha" xlink:type="simple">e23035d1-b93c-5fb6-bf9a-475ee5f9354b</object-id><label>Figure 16.</label><caption><p>Known distribution of <italic><tp:taxon-name><tp:taxon-name-part taxon-name-part-type="genus" reg="Thraumata">Thraumata</tp:taxon-name-part></tp:taxon-name></italic> species.</p></caption><graphic xmlns:xlink="http://www.w3.org/1999/xlink" xlink:href="zookeys-867-139-g003.jpg" position="float" orientation="portrait" xlink:type="simple" id="oo_322324.jpg"><uri content-type="original_file" xlink:type="simple">https://binary.pensoft.net/fig/322324</uri></graphic></fig></tp:treatment-sec><tp:treatment-sec sec-type="diagnosis" id="SECID0EGPAG"><title>Diagnosis.</title><p><italic><tp:taxon-name><tp:taxon-name-part taxon-name-part-type="genus" reg="Thraumata">Thraumata</tp:taxon-name-part> <tp:taxon-name-part taxon-name-part-type="species" reg="peruviensia">peruviensia</tp:taxon-name-part></tp:taxon-name></italic> is most readily distinguished from the other two species by the combination of its larger size and distinctive vesica. In this and the previous species, the dominant ground color of forewing is gray, darker in the present species than in <italic><tp:taxon-name><tp:taxon-name-part taxon-name-part-type="genus" reg="Thraumata">T.</tp:taxon-name-part> <tp:taxon-name-part taxon-name-part-type="species" reg="petrovna">petrovna</tp:taxon-name-part></tp:taxon-name></italic>. This feature, the less pronounced white lining of pattern elements, particularly in basal and medial fields of forewing, and the comparatively reduced abdominal scent tufts in the male most readily distinguish this species pair from the more uniformly brown ground coloration of <italic><tp:taxon-name><tp:taxon-name-part taxon-name-part-type="genus" reg="Thraumata">T.</tp:taxon-name-part> <tp:taxon-name-part taxon-name-part-type="species" reg="subvenata">subvenata</tp:taxon-name-part></tp:taxon-name></italic>. In the new species the triangular tooth projecting from the dark brown distal fascia of the forewing is longer than in <italic><tp:taxon-name><tp:taxon-name-part taxon-name-part-type="genus" reg="Thraumata">T.</tp:taxon-name-part> <tp:taxon-name-part taxon-name-part-type="species" reg="petrovna">petrovna</tp:taxon-name-part></tp:taxon-name></italic>, and there are at least two distinct white streaks on the hindwing underside instead of one.</p></tp:treatment-sec><tp:treatment-sec sec-type="description" id="SECID0EYQAG"><title>Description.</title><p><bold><italic>Head.</italic></bold> Vestiture as in <italic><tp:taxon-name><tp:taxon-name-part taxon-name-part-type="genus" reg="Thraumata">T.</tp:taxon-name-part> <tp:taxon-name-part taxon-name-part-type="species" reg="petrovna">petrovna</tp:taxon-name-part></tp:taxon-name></italic>. <bold><italic>Thorax</italic></bold>. Vestiture a mix of grayish-brown scales intermixed with white, especially within tegulae. <bold><italic>Wings.</italic></bold> Forewing lengths: males (including holotype 15.3 mm) 14.2–15.3 mm (<italic>N</italic> = 3, <italic>x</italic>¯ = 15.0 mm, M = 12.5 mm); females, 15.5–16.8 mm (<italic>N</italic> = 3, <italic>x</italic>¯ = 16.1 mm, M = 16.1 mm). Forewing coloration dominated by gray scaling suffused with white, lines for the most part obscured, although in some individuals antemedial and postmedial lines still discernible as faint, thin pale gray lines. Four areas of more uniform, chocolate-brown scaling: an elongate, obtuse subtriangular smudge in lower basal field from wing base to antemedial line; an oblique band in place of median shading between from reniform stigma and inner margin, dark filling between orbicular and reniform stigmata, and in fascia bearing outwardly projected median tooth of distal field, this fascia lined externally with silvery white. Forewing underside nearly uniform chocolate brown excepting paler white inner marginal area; the shading on the hindwing underside interrupted by two-three conspicuous pale streaks, fading towards wing base. <bold><italic>Legs.</italic></bold> White outward, otherwise as brown as in previous species. <bold><italic>Abdomen</italic></bold>. Abdominal segments predominantly gray, ringed with pale cream-colored scales distally; abdominal brushes lacking. <bold><italic>Male genitalia</italic></bold>. Sacculus squared. Sclerotized lateral band on phallus less pronounced than in <italic><tp:taxon-name><tp:taxon-name-part taxon-name-part-type="genus" reg="Phuphena"/><tp:taxon-name-part taxon-name-part-type="species" reg="petrovna">petrovna</tp:taxon-name-part></tp:taxon-name></italic>, vesica with three rudimentary subbasal diverticula and reduced para-basal plate from distal end of the phallus. <bold><italic>Female genitalia</italic></bold>. Ductus bursae quite short relative to distended corpus bursae. Anterior and posterior apophyses roughly co-equal. Papillae anales densely setose. As in other <italic><tp:taxon-name><tp:taxon-name-part taxon-name-part-type="genus" reg="Thraumata">Thraumata</tp:taxon-name-part></tp:taxon-name></italic>, the ductus seminalis arises from a bulge at the posterior end of the corpus bursae.</p><fig id="F4" position="float" orientation="portrait"><object-id xmlns:xlink="http://www.w3.org/1999/xlink" content-type="doi" xlink:type="simple">10.3897/zookeys.867.28728.figure17</object-id><object-id xmlns:xlink="http://www.w3.org/1999/xlink" content-type="arpha" xlink:type="simple">17daa581-eeb5-56fb-8dab-877c488145b9</object-id><label>Figure 17.</label><caption><p>Wing venation of <italic><tp:taxon-name><tp:taxon-name-part taxon-name-part-type="genus" reg="Thraumata">T.</tp:taxon-name-part> <tp:taxon-name-part taxon-name-part-type="species" reg="petrovna">petrovna</tp:taxon-name-part></tp:taxon-name></italic>, male, USNMENT01440439, wing preparation 148365.</p></caption><graphic xmlns:xlink="http://www.w3.org/1999/xlink" xlink:href="zookeys-867-139-g004.jpg" position="float" orientation="portrait" xlink:type="simple" id="oo_322325.jpg"><uri content-type="original_file" xlink:type="simple">https://binary.pensoft.net/fig/322325</uri></graphic></fig></tp:treatment-sec><tp:treatment-sec sec-type="Immature stages" id="SECID0EPTAG"><title>Immature stages.</title><p>Unknown.</p></tp:treatment-sec><tp:treatment-sec sec-type="etymology" id="SECID0EUTAG"><title>Etymology.</title><p>The name <italic><tp:taxon-name><tp:taxon-name-part taxon-name-part-type="genus" reg="Thraumata"/><tp:taxon-name-part taxon-name-part-type="species" reg="peruviensia">peruviensia</tp:taxon-name-part></tp:taxon-name></italic> is a neuter pleural adjective, in reference to the country of origin of the new species, in coordination with the generic name <italic><tp:taxon-name><tp:taxon-name-part taxon-name-part-type="genus" reg="Thraumata">Thraumata</tp:taxon-name-part></tp:taxon-name></italic>.</p></tp:treatment-sec><tp:treatment-sec sec-type="distribution" id="SECID0ELUAG"><title>Distribution.</title><p>Southeastern Peru.</p></tp:treatment-sec><tp:treatment-sec sec-type="remarks" id="SECID0EQUAG"><title>Remarks.</title><p>This species is very similar in appearance to <italic><tp:taxon-name><tp:taxon-name-part taxon-name-part-type="genus" reg="Thraumata">T.</tp:taxon-name-part> <tp:taxon-name-part taxon-name-part-type="species" reg="petrovna">petrovna</tp:taxon-name-part></tp:taxon-name></italic> but consistently larger and occurring at higher altitudes. An incomplete barcode sequence (658bp – 88n = 570bp) was generated from a 1905 male specimen, USNMENT01440371 corresponding to <named-content xmlns:xlink="http://www.w3.org/1999/xlink" content-type="dwc:institutional_code" xlink:type="simple">USNM</named-content> dissection 148129 (Figs <xref ref-type="fig" rid="F5">21</xref>, <xref ref-type="fig" rid="F5">22</xref>), BOLD sample ID USNM_PG_H03.</p><fig id="F5" position="float" orientation="portrait"><object-id xmlns:xlink="http://www.w3.org/1999/xlink" content-type="doi" xlink:type="simple">10.3897/zookeys.867.28728.figures18-22</object-id><object-id xmlns:xlink="http://www.w3.org/1999/xlink" content-type="arpha" xlink:type="simple">5d33a722-b292-513a-b90b-b0998ba11c65</object-id><label>Figures 18–22.</label><caption><p><italic><tp:taxon-name><tp:taxon-name-part taxon-name-part-type="genus" reg="Thraumata">Thraumata</tp:taxon-name-part></tp:taxon-name></italic> male genitalia. <bold>18–20</bold><italic><tp:taxon-name><tp:taxon-name-part taxon-name-part-type="genus" reg="Thraumata">T.</tp:taxon-name-part> <tp:taxon-name-part taxon-name-part-type="species" reg="petrovna">petrovna</tp:taxon-name-part></tp:taxon-name></italic> dissection 148363, USNMENT01422625, Brazil <bold>18</bold> Apparatus <bold>19, 20</bold> Phallus <bold>21, 22</bold><italic><tp:taxon-name><tp:taxon-name-part taxon-name-part-type="genus" reg="Thraumata">T.</tp:taxon-name-part> <tp:taxon-name-part taxon-name-part-type="species" reg="peruviensia">peruviensia</tp:taxon-name-part></tp:taxon-name></italic>, dissection 148129, USNMENT01440371 <bold>21</bold> Apparatus <bold>22</bold> Phallus.</p></caption><graphic xmlns:xlink="http://www.w3.org/1999/xlink" xlink:href="zookeys-867-139-g005.jpg" position="float" orientation="portrait" xlink:type="simple" id="oo_322326.jpg"><uri content-type="original_file" xlink:type="simple">https://binary.pensoft.net/fig/322326</uri></graphic></fig></tp:treatment-sec><tp:treatment-sec><!--Section generated to contain objects referenced in tp:taxon-treatment.--><fig id="F1" position="float" orientation="portrait"><object-id xmlns:xlink="http://www.w3.org/1999/xlink" content-type="doi" xlink:type="simple">10.3897/zookeys.867.28728.figures1-9</object-id><object-id xmlns:xlink="http://www.w3.org/1999/xlink" content-type="arpha" xlink:type="simple">77f779d9-f934-54ea-b189-c372eca83d98</object-id><label>Figures 1–9.</label><caption><p>Dorsal habitus of <italic><tp:taxon-name><tp:taxon-name-part taxon-name-part-type="genus" reg="Thraumata">Thraumata</tp:taxon-name-part></tp:taxon-name></italic> species. <bold>1</bold><italic><tp:taxon-name><tp:taxon-name-part taxon-name-part-type="genus" reg="Thraumata">T.</tp:taxon-name-part> <tp:taxon-name-part taxon-name-part-type="species" reg="subvenata">subvenata</tp:taxon-name-part></tp:taxon-name></italic> Holotype ♂, Guyana, USNMENT00973242 <bold>2</bold><italic><tp:taxon-name><tp:taxon-name-part taxon-name-part-type="genus" reg="Thraumata">T.</tp:taxon-name-part> <tp:taxon-name-part taxon-name-part-type="species" reg="subvenata">subvenata</tp:taxon-name-part></tp:taxon-name></italic>, USNMENT01440366♀, Suriname <bold>3</bold><italic><tp:taxon-name><tp:taxon-name-part taxon-name-part-type="genus" reg="Thraumata">T.</tp:taxon-name-part> <tp:taxon-name-part taxon-name-part-type="species" reg="petrovna">petrovna</tp:taxon-name-part></tp:taxon-name></italic> ♂ USNMENT01440358, Brazil <bold>4</bold><italic><tp:taxon-name><tp:taxon-name-part taxon-name-part-type="genus" reg="Thraumata">T.</tp:taxon-name-part> <tp:taxon-name-part taxon-name-part-type="species" reg="petrovna">petrovna</tp:taxon-name-part></tp:taxon-name></italic> Holotype ♀ USNMENT00973124, Costa Rica <bold>5</bold><italic><tp:taxon-name><tp:taxon-name-part taxon-name-part-type="genus" reg="Thraumata">T.</tp:taxon-name-part> <tp:taxon-name-part taxon-name-part-type="species" reg="peruviensia">peruviensia</tp:taxon-name-part></tp:taxon-name></italic> Holotype ♂ USNMENT01440371, Peru <bold>6</bold><italic><tp:taxon-name><tp:taxon-name-part taxon-name-part-type="genus" reg="Thraumata">T.</tp:taxon-name-part> <tp:taxon-name-part taxon-name-part-type="species" reg="peruviensia">peruviensia</tp:taxon-name-part></tp:taxon-name></italic> ♀ USNMENT01440374, Peru <bold>7–9</bold> Holotype specimen labels of <italic><tp:taxon-name><tp:taxon-name-part taxon-name-part-type="genus" reg="Thraumata">Thraumata</tp:taxon-name-part></tp:taxon-name></italic> species <bold>7</bold><italic><tp:taxon-name><tp:taxon-name-part taxon-name-part-type="genus" reg="Phuphena">Phuphena</tp:taxon-name-part> <tp:taxon-name-part taxon-name-part-type="species" reg="subvenata">subvenata</tp:taxon-name-part></tp:taxon-name></italic> Schaus <bold>8</bold><italic><tp:taxon-name><tp:taxon-name-part taxon-name-part-type="genus" reg="Leptina">Leptina</tp:taxon-name-part> <tp:taxon-name-part taxon-name-part-type="species" reg="petrovna">petrovna</tp:taxon-name-part></tp:taxon-name></italic> Schaus <bold>9</bold><italic><tp:taxon-name><tp:taxon-name-part taxon-name-part-type="genus" reg="Thraumata">Thraumata</tp:taxon-name-part> <tp:taxon-name-part taxon-name-part-type="species" reg="peruviensia">peruviensia</tp:taxon-name-part></tp:taxon-name></italic> sp. nov.</p></caption><graphic xmlns:xlink="http://www.w3.org/1999/xlink" xlink:href="zookeys-867-139-g001.jpg" position="float" orientation="portrait" xlink:type="simple" id="oo_322322.jpg"><uri content-type="original_file" xlink:type="simple">https://binary.pensoft.net/fig/322322</uri></graphic></fig><fig id="F2" position="float" orientation="portrait"><object-id xmlns:xlink="http://www.w3.org/1999/xlink" content-type="doi" xlink:type="simple">10.3897/zookeys.867.28728.figures10-15</object-id><object-id xmlns:xlink="http://www.w3.org/1999/xlink" content-type="arpha" xlink:type="simple">e651f0aa-8b4a-52f3-ab50-9892b711f245</object-id><label>Figures 10–15.</label><caption><p>Ventral habitus of <italic><tp:taxon-name><tp:taxon-name-part taxon-name-part-type="genus" reg="Thraumata">Thraumata</tp:taxon-name-part></tp:taxon-name></italic> species. <bold>10</bold><italic><tp:taxon-name><tp:taxon-name-part taxon-name-part-type="genus" reg="Thraumata">T.</tp:taxon-name-part> <tp:taxon-name-part taxon-name-part-type="species" reg="subvenata">subvenata</tp:taxon-name-part></tp:taxon-name></italic> Holotype ♂, Peru, NHMUK010606200 <bold>11</bold><italic><tp:taxon-name><tp:taxon-name-part taxon-name-part-type="genus" reg="Thraumata">T.</tp:taxon-name-part> <tp:taxon-name-part taxon-name-part-type="species" reg="subvenata">subvenata</tp:taxon-name-part></tp:taxon-name></italic>, USNMENT01440366 ♀, Suriname <bold>12</bold><italic><tp:taxon-name><tp:taxon-name-part taxon-name-part-type="genus" reg="Thraumata">T.</tp:taxon-name-part> <tp:taxon-name-part taxon-name-part-type="species" reg="petrovna">petrovna</tp:taxon-name-part></tp:taxon-name></italic> ♂ USNMENT01440358, Brazil <bold>13</bold><italic><tp:taxon-name><tp:taxon-name-part taxon-name-part-type="genus" reg="Thraumata">T.</tp:taxon-name-part> <tp:taxon-name-part taxon-name-part-type="species" reg="petrovna">petrovna</tp:taxon-name-part></tp:taxon-name></italic> Holotype ♀ USNMENT00973124, Costa Rica <bold>14</bold><italic><tp:taxon-name><tp:taxon-name-part taxon-name-part-type="genus" reg="Thraumata">T.</tp:taxon-name-part> <tp:taxon-name-part taxon-name-part-type="species" reg="peruviensia">peruviensia</tp:taxon-name-part></tp:taxon-name></italic> Holotype ♂ USNMENT01440371, Peru <bold>15</bold><italic><tp:taxon-name><tp:taxon-name-part taxon-name-part-type="genus" reg="Thraumata">T.</tp:taxon-name-part> <tp:taxon-name-part taxon-name-part-type="species" reg="peruviensia">peruviensia</tp:taxon-name-part></tp:taxon-name></italic> ♀ USNMENT01440374, Peru.</p></caption><graphic xmlns:xlink="http://www.w3.org/1999/xlink" xlink:href="zookeys-867-139-g002.jpg" position="float" orientation="portrait" xlink:type="simple" id="oo_322323.jpg"><uri content-type="original_file" xlink:type="simple">https://binary.pensoft.net/fig/322323</uri></graphic></fig><fig id="F7" position="float" orientation="portrait"><object-id xmlns:xlink="http://www.w3.org/1999/xlink" content-type="doi" xlink:type="simple">10.3897/zookeys.867.28728.figures25-26</object-id><object-id xmlns:xlink="http://www.w3.org/1999/xlink" content-type="arpha" xlink:type="simple">28b0cf97-3071-579b-98be-f44bf4f183d6</object-id><label>Figures 25, 26.</label><caption><p><italic><tp:taxon-name><tp:taxon-name-part taxon-name-part-type="genus" reg="Thraumata">Thraumata</tp:taxon-name-part></tp:taxon-name></italic> male abdomens. <bold>25</bold><italic><tp:taxon-name><tp:taxon-name-part taxon-name-part-type="genus" reg="Thraumata">T.</tp:taxon-name-part> <tp:taxon-name-part taxon-name-part-type="species" reg="peruviensia">peruviensia</tp:taxon-name-part></tp:taxon-name></italic> dissection 148134, USNMENT01440385 <bold>26</bold><italic><tp:taxon-name><tp:taxon-name-part taxon-name-part-type="genus" reg="Thraumata">T.</tp:taxon-name-part> <tp:taxon-name-part taxon-name-part-type="species" reg="peruviensia">peruviensia</tp:taxon-name-part></tp:taxon-name></italic> dissection 148129, USNMENT01440371, Brazil.</p></caption><graphic xmlns:xlink="http://www.w3.org/1999/xlink" xlink:href="zookeys-867-139-g007.jpg" position="float" orientation="portrait" xlink:type="simple" id="oo_322328.jpg"><uri content-type="original_file" xlink:type="simple">https://binary.pensoft.net/fig/322328</uri></graphic></fig><fig id="F9" position="float" orientation="portrait"><object-id xmlns:xlink="http://www.w3.org/1999/xlink" content-type="doi" xlink:type="simple">10.3897/zookeys.867.28728.figures28-29</object-id><object-id xmlns:xlink="http://www.w3.org/1999/xlink" content-type="arpha" xlink:type="simple">8277d2d7-e1ee-5a3b-b1d6-72c19ead06c9</object-id><label>Figures 28, 29.</label><caption><p><italic><tp:taxon-name><tp:taxon-name-part taxon-name-part-type="genus" reg="Thraumata">Thraumata</tp:taxon-name-part></tp:taxon-name></italic> female genitalia. <bold>28</bold><italic><tp:taxon-name><tp:taxon-name-part taxon-name-part-type="genus" reg="Thraumata">T.</tp:taxon-name-part> <tp:taxon-name-part taxon-name-part-type="species" reg="peruviensia">peruviensia</tp:taxon-name-part></tp:taxon-name></italic> dissection 148130, USNMENT01440374 <named-content xmlns:xlink="http://www.w3.org/1999/xlink" content-type="dwc:institutional_code" xlink:type="simple">USNM</named-content>, Brazil <bold>29</bold><italic><tp:taxon-name><tp:taxon-name-part taxon-name-part-type="genus" reg="Thraumata">T.</tp:taxon-name-part> <tp:taxon-name-part taxon-name-part-type="species" reg="petrovna">petrovna</tp:taxon-name-part></tp:taxon-name></italic> dissection 148127, USNMENT01440363, Peru.</p></caption><graphic xmlns:xlink="http://www.w3.org/1999/xlink" xlink:href="zookeys-867-139-g009.jpg" position="float" orientation="portrait" xlink:type="simple" id="oo_322330.jpg"><uri content-type="original_file" xlink:type="simple">https://binary.pensoft.net/fig/322330</uri></graphic></fig></tp:treatment-sec></tp:taxon-treatment>
