# Supplementary material for: Thraumata, a new genus from South America with description of a new species from Peru (Lepidoptera, Noctuidae)
Source: Zookeys. 2019 Jul 31;867:139–60. doi: 10.3897/zookeys.867.28728 (PMC6685932; doi:10.3897/zookeys.867.28728)
Supplement: XML Treatment for Thraumata subvenata [file zookeys.867.28728-treatment5.xml]

<!DOCTYPE tp:taxon-treatment
  PUBLIC "-//TaxonX//DTD Taxonomic Treatment Publishing DTD v0 20100105//EN" "tax-treatment-NSO.dtd">
<tp:taxon-treatment xmlns:tp="http://www.plazi.org/taxpub"><tp:treatment-meta><kwd-group><label>Taxon classification</label><kwd><named-content xmlns:xlink="http://www.w3.org/1999/xlink" content-type="kingdom">Animalia</named-content></kwd><kwd><named-content xmlns:xlink="http://www.w3.org/1999/xlink" content-type="order">Lepidoptera</named-content></kwd><kwd><named-content xmlns:xlink="http://www.w3.org/1999/xlink" content-type="family">Noctuidae</named-content></kwd></kwd-group><mixed-citation publication-type="journal"><person-group><name><surname>Goldstein</surname><given-names>Paul Z.</given-names></name><name><surname>Zilli</surname><given-names>Alberto</given-names></name></person-group><article-title><italic><tp:taxon-name><tp:taxon-name-part taxon-name-part-type="genus" reg="Thraumata">Thraumata</tp:taxon-name-part></tp:taxon-name></italic>, a new genus from South America with description of a new species from Peru (<tp:taxon-name><tp:taxon-name-part taxon-name-part-type="order">Lepidoptera</tp:taxon-name-part></tp:taxon-name>, <tp:taxon-name><tp:taxon-name-part taxon-name-part-type="family">Noctuidae</tp:taxon-name-part></tp:taxon-name>)</article-title><source>Zookeys</source><day>31</day><month>7</month><year>2019</year><volume>867</volume><fpage>139</fpage><lpage>160</lpage><pub-id pub-id-type="doi">10.3897/zookeys.867.28728</pub-id></mixed-citation></tp:treatment-meta><tp:nomenclature><tp:taxon-name>
            <object-id xmlns:xlink="http://www.w3.org/1999/xlink" content-type="arpha" xlink:type="simple">78b797e2-064f-56ce-9809-e04dbcd93023</object-id>
            <tp:taxon-name-part taxon-name-part-type="genus" reg="Thraumata">Thraumata</tp:taxon-name-part>
            <tp:taxon-name-part taxon-name-part-type="species" reg="subvenata">subvenata</tp:taxon-name-part>
          </tp:taxon-name><tp:taxon-authority>(Schaus, 1914), comb. nov. (provisional position)</tp:taxon-authority><xref ref-type="fig" rid="F1">Figs 1</xref><xref ref-type="fig" rid="F1">, 2</xref><xref ref-type="fig" rid="F2">, 10</xref><xref ref-type="fig" rid="F2">, 11</xref><xref ref-type="fig" rid="F6">(habitus); Figs 23</xref><xref ref-type="fig" rid="F6">, 24</xref><xref ref-type="fig" rid="F10">(male genitalia); 27 (male abdomen); Fig. 30</xref><xref ref-type="fig" rid="F11">(female genitalia); Figs 31–34 (morphological details).</xref><tp:nomenclature-citation-list><tp:nomenclature-citation><tp:taxon-name>
                <tp:taxon-name-part taxon-name-part-type="genus" reg="Phuphena">Phuphena</tp:taxon-name-part>
                <tp:taxon-name-part taxon-name-part-type="species" reg="subvenata">subvenata</tp:taxon-name-part>
              </tp:taxon-name><comment>Schaus, 1914: 486. Type locality: [Guyana] British Guiana: Essequebo River, Rockstone.</comment></tp:nomenclature-citation></tp:nomenclature-citation-list></tp:nomenclature><tp:treatment-sec sec-type="material" id="SECID0EWZAG"><title>Material examined.</title><p><bold>Type material</bold>. <bold>GUYANA</bold>: <bold>Holotype</bold> ♂ (<named-content xmlns:xlink="http://www.w3.org/1999/xlink" content-type="dwc:institutional_code" xlink:type="simple">USNM</named-content>). Collection Wm Schaus, Rockstone, Essequebo, Type 16528 <named-content xmlns:xlink="http://www.w3.org/1999/xlink" content-type="dwc:institutional_code" xlink:type="simple">USNM</named-content>, <italic><tp:taxon-name><tp:taxon-name-part taxon-name-part-type="genus" reg="Phuphena">Phuphena</tp:taxon-name-part> <tp:taxon-name-part taxon-name-part-type="species" reg="subvenata">subvenata</tp:taxon-name-part></tp:taxon-name></italic> Type Schs, USNMENT00973242. <bold>Paratype. GUYANA</bold>: 1♂ Rockstone, Essequebo; <italic><tp:taxon-name><tp:taxon-name-part taxon-name-part-type="genus" reg="Phuphena">Phuphena</tp:taxon-name-part> <tp:taxon-name-part taxon-name-part-type="species" reg="subvenata">subvenata</tp:taxon-name-part></tp:taxon-name></italic> Schs, W. Schaus, 1912-38. [<named-content xmlns:xlink="http://www.w3.org/1999/xlink" content-type="dwc:institutional_code" xlink:type="simple">NHMUK</named-content>];</p></tp:treatment-sec><tp:treatment-sec sec-type="material" id="SECID0EJ2AG"><title>Other material examined</title><p>(3♂, 7♀). <bold>GUYANA</bold>: 1♀ Demerara; Rothschild Bequest, B.M. 1939-1 [<named-content xmlns:xlink="http://www.w3.org/1999/xlink" content-type="dwc:institutional_code" xlink:type="simple">NHMUK</named-content>]; 1♀ Demerara; 75; Adams Bequest. BM 1912-399., NHMUK010914717, slide NHMUK010314585 [<named-content xmlns:xlink="http://www.w3.org/1999/xlink" content-type="dwc:institutional_code" xlink:type="simple">NHMUK</named-content>]; 1♂ Brit. Guiana, Kaialam [illeg.], 26.V.1929, [illeg.] T.D.A. Cockerell, Pres. by Imp. Bur. Ent. Brit. Mus 1930-188., NHMUK010914410, slide NHMUK010314636 [<named-content xmlns:xlink="http://www.w3.org/1999/xlink" content-type="dwc:institutional_code" xlink:type="simple">NHMUK</named-content>]; 1♂ Georgetown Br. Guiana; July; A Busck coll, Not in BM 1925, <named-content xmlns:xlink="http://www.w3.org/1999/xlink" content-type="dwc:institutional_code" xlink:type="simple">USNM</named-content> Dissection 148139, USNMENT01440389, BOLD Process ID LNAUW3138-17. <bold>SURINAME</bold> (1♀): Geldersland [sic], Surinam River.; Collection Wm Schaus, USNMENT01440366. <bold>VENEZUELA</bold> (1♀): Venezuela, Bolivar: Guiaquinima tepui, camp 1, <named-content xmlns:xlink="http://www.w3.org/1999/xlink" content-type="dwc:verbatimCoordinates" xlink:type="simple"><named-content content-type="geo-json" specific-use="{&#34;type&#34;:&#34;Point&#34;,&#34;coordinates&#34;:[-63.500000,5.916667]}" id="NCID0EM3AG" xlink:type="simple">5°55'N, 63°30'W</named-content></named-content>, 1150 m, Feb. 24–28, 1990, D. Grimaldi [<named-content xmlns:xlink="http://www.w3.org/1999/xlink" content-type="dwc:institutional_code" xlink:type="simple">AMNH</named-content>]. <bold>COLOMBIA</bold> (1♂, 1♀): Ober Rio Negro, Ost. Colomb., 800 m., Coll. Fassl; Ex. Oberthür Coll. Brit. Mus. 1927-3.; (♂) NHMUK010201223; slide NHMUK010314637 [<named-content xmlns:xlink="http://www.w3.org/1999/xlink" content-type="dwc:institutional_code" xlink:type="simple">NHMUK</named-content>]. <bold>BRAZIL</bold> (2♀): Pará (A. M. Moss); Rothschild Bequest, BM, 1939-1, NMHUK010916076 [<named-content xmlns:xlink="http://www.w3.org/1999/xlink" content-type="dwc:institutional_code" xlink:type="simple">NHMUK</named-content>].</p></tp:treatment-sec><tp:treatment-sec sec-type="diagnosis" id="SECID0EE4AG"><title>Diagnosis.</title><p>The predominantly golden-brown coloration of the forewing upperside and the prominent white edging of its markings readily distinguished this species from <italic><tp:taxon-name><tp:taxon-name-part taxon-name-part-type="genus" reg="Thraumata">T.</tp:taxon-name-part> <tp:taxon-name-part taxon-name-part-type="species" reg="petrovna">petrovna</tp:taxon-name-part></tp:taxon-name></italic> and <italic><tp:taxon-name><tp:taxon-name-part taxon-name-part-type="genus" reg="Thraumata">T.</tp:taxon-name-part> <tp:taxon-name-part taxon-name-part-type="species" reg="peruviensia">peruviensia</tp:taxon-name-part></tp:taxon-name></italic>. Valvae are more broadly articulated with the vinculum than in the other species, the costal edge &lt;1/2 the length of the outer edge. Unlike the two predominantly gray-brown species, <italic><tp:taxon-name><tp:taxon-name-part taxon-name-part-type="genus" reg="Thraumata">T.</tp:taxon-name-part> <tp:taxon-name-part taxon-name-part-type="species" reg="subvenata">subvenata</tp:taxon-name-part></tp:taxon-name></italic> also bears basal abdominal brushes and what appear to be well-developed eversible coremata on the sacculus.</p><fig id="F6" position="float" orientation="portrait"><object-id xmlns:xlink="http://www.w3.org/1999/xlink" content-type="doi" xlink:type="simple">10.3897/zookeys.867.28728.figures23-24</object-id><object-id xmlns:xlink="http://www.w3.org/1999/xlink" content-type="arpha" xlink:type="simple">71f442aa-a940-556b-b25d-b7f1bf7b2e89</object-id><label>Figures 23, 24.</label><caption><p><italic><tp:taxon-name><tp:taxon-name-part taxon-name-part-type="genus" reg="Thraumata">Thraumata</tp:taxon-name-part> <tp:taxon-name-part taxon-name-part-type="species" reg="subvenata">subvenata</tp:taxon-name-part></tp:taxon-name></italic><bold>23</bold> Apparatus, dissection 148139, USNMENT01440389 <bold>24</bold> Phallus, NHMUK010201223, slide NHMUK010314637, Colombia.</p></caption><graphic xmlns:xlink="http://www.w3.org/1999/xlink" xlink:href="zookeys-867-139-g006.jpg" position="float" orientation="portrait" xlink:type="simple" id="oo_322327.jpg"><uri content-type="original_file" xlink:type="simple">https://binary.pensoft.net/fig/322327</uri></graphic></fig></tp:treatment-sec><tp:treatment-sec sec-type="redescription" id="SECID0EH6AG"><title>Redescription.</title><p><bold><italic>Head</italic></bold>. Proboscis edged with papillae and a micro-serrated ridge. Antennae ciliate; eyes hairless; palpi extending above eyes. Frons, vertex and palpi with a mix of brown and white scales; terminal segment of the palpus whitish. <bold><italic>Thorax</italic></bold>. Vestiture predominantly light brown, a whitish V formed by two lines of whitish scales within the tegulae. <bold><italic>Wings.</italic></bold> Forewing length, males (<italic>N</italic> = 2), 11.5 (holotype)–12.0 mm; females (<italic>N</italic> = 3), 12.1 mm, 12.4 mm, 13.0 mm. Forewing coloration dominated by golden-brown scaling; the differential white shadowing, of various pattern elements, particularly the postmedial and subterminal lines, renders a fractured appearance consisting of streaks and sickle-shaped forms: two basal white streaks, 2 crescent-shaped medial markings bisected by brown inner line and two, more expansive, subterminal forms, each enclosing a brown center. These latter four simply bracket the broad, dentate subterminal band homologous to that in the previous two species. <bold><italic>Legs.</italic></bold> Predominantly brown, paler outwardly but not silvery white. Male fore-femur with a thick, cream-colored pencil of long scales (Figs <xref ref-type="fig" rid="F11">31</xref>, <xref ref-type="fig" rid="F11">32</xref>), absent in females and therefore likely a scent tuft. <bold><italic>Abdomen</italic></bold>. Posterior edges of abdominal segments ringed with cream-colored scales. Males with several secondary sexual structures, including distal scale tufts borne by the lateral rods of 8<sup>th</sup> sternite and a pair of mixed gray and brown abdominal brushes on A2 sternite, visible in situ on the holotype as arching inward and overlapping above the midline (Fig. <xref ref-type="fig" rid="F11">33</xref>). The holotype was clearly damaged and repaired poorly, with abdomen re-attached upside down, such that ventral brushes appear dorsal. Tufts of elongate hairs present on 8<sup>th</sup> sternite (Fig. <xref ref-type="fig" rid="F11">34</xref>). <bold><italic>Male genitalia</italic></bold>. Relative to the rest of the moth, valvae the largest of the three species; costal and ventral edges swollen to form an inner crest; a bundle of stiff hairs inserted on the infero-lateral corners of valvae; valvae fused to vinculum along more than half their length. Vesica with three rudimentary subbasal diverticula, para-basal plate at the distal end of the phallus weakly sclerotized, appearing faintly crenulate. <bold><italic>Female genitalia</italic></bold>. Anterior and posterior apophyses comparable in length. Antrum well developed, cuplike. Relative to its congeners, <italic><tp:taxon-name><tp:taxon-name-part taxon-name-part-type="genus" reg="Thraumata">T.</tp:taxon-name-part> <tp:taxon-name-part taxon-name-part-type="species" reg="subvenata">subvenata</tp:taxon-name-part></tp:taxon-name></italic> has a longer ductus bursae, with the ductus seminalis arising from a bulge along the ductus bursae, posterior to the corpus.</p></tp:treatment-sec><tp:treatment-sec sec-type="Immature stages" id="SECID0EHBBG"><title>Immature stages.</title><p>Unknown.</p></tp:treatment-sec><tp:treatment-sec sec-type="distribution" id="SECID0EMBBG"><title>Distribution.</title><p>Known only from northern South America, specifically Colombia, Venezuela, Guyana, Suriname and Brazil (Pará).</p></tp:treatment-sec><tp:treatment-sec sec-type="remarks" id="SECID0ERBBG"><title>Remarks.</title><p>Both the valvae and the legs of <italic><tp:taxon-name><tp:taxon-name-part taxon-name-part-type="genus" reg="Phuphena"/><tp:taxon-name-part taxon-name-part-type="species" reg="subvenata">subvenata</tp:taxon-name-part></tp:taxon-name></italic> males are equipped with more conspicuous scent tufts than either of the two sister species. An incomplete barcode sequence (658bp – 88n = 570bp) was generated from a 1925 male specimen from Guyana USNMENT01440389 corresponding to <named-content xmlns:xlink="http://www.w3.org/1999/xlink" content-type="dwc:institutional_code" xlink:type="simple">USNM</named-content> dissection 148139 (Figs <xref ref-type="fig" rid="F5">21</xref>, <xref ref-type="fig" rid="F5">22</xref>), BOLD sample ID USNM_PG_H04.</p><fig id="F7" position="float" orientation="portrait"><object-id xmlns:xlink="http://www.w3.org/1999/xlink" content-type="doi" xlink:type="simple">10.3897/zookeys.867.28728.figures25-26</object-id><object-id xmlns:xlink="http://www.w3.org/1999/xlink" content-type="arpha" xlink:type="simple">28b0cf97-3071-579b-98be-f44bf4f183d6</object-id><label>Figures 25, 26.</label><caption><p><italic><tp:taxon-name><tp:taxon-name-part taxon-name-part-type="genus" reg="Thraumata">Thraumata</tp:taxon-name-part></tp:taxon-name></italic> male abdomens. <bold>25</bold><italic><tp:taxon-name><tp:taxon-name-part taxon-name-part-type="genus" reg="Thraumata">T.</tp:taxon-name-part> <tp:taxon-name-part taxon-name-part-type="species" reg="peruviensia">peruviensia</tp:taxon-name-part></tp:taxon-name></italic> dissection 148134, USNMENT01440385 <bold>26</bold><italic><tp:taxon-name><tp:taxon-name-part taxon-name-part-type="genus" reg="Thraumata">T.</tp:taxon-name-part> <tp:taxon-name-part taxon-name-part-type="species" reg="peruviensia">peruviensia</tp:taxon-name-part></tp:taxon-name></italic> dissection 148129, USNMENT01440371, Brazil.</p></caption><graphic xmlns:xlink="http://www.w3.org/1999/xlink" xlink:href="zookeys-867-139-g007.jpg" position="float" orientation="portrait" xlink:type="simple" id="oo_322328.jpg"><uri content-type="original_file" xlink:type="simple">https://binary.pensoft.net/fig/322328</uri></graphic></fig><fig id="F8" position="float" orientation="portrait"><object-id xmlns:xlink="http://www.w3.org/1999/xlink" content-type="doi" xlink:type="simple">10.3897/zookeys.867.28728.figure27</object-id><object-id xmlns:xlink="http://www.w3.org/1999/xlink" content-type="arpha" xlink:type="simple">a9d371ea-f150-5d8d-8cf0-cf58d296a096</object-id><label>Figure 27.</label><caption><p><italic><tp:taxon-name><tp:taxon-name-part taxon-name-part-type="genus" reg="Thraumata">Thraumata</tp:taxon-name-part> <tp:taxon-name-part taxon-name-part-type="species" reg="subvenata">subvenata</tp:taxon-name-part></tp:taxon-name></italic> NHMUK010201223, slide NHMUK010314637, Colombia.</p></caption><graphic xmlns:xlink="http://www.w3.org/1999/xlink" xlink:href="zookeys-867-139-g008.jpg" position="float" orientation="portrait" xlink:type="simple" id="oo_322329.jpg"><uri content-type="original_file" xlink:type="simple">https://binary.pensoft.net/fig/322329</uri></graphic></fig></tp:treatment-sec><tp:treatment-sec><!--Section generated to contain objects referenced in tp:taxon-treatment.--><fig id="F1" position="float" orientation="portrait"><object-id xmlns:xlink="http://www.w3.org/1999/xlink" content-type="doi" xlink:type="simple">10.3897/zookeys.867.28728.figures1-9</object-id><object-id xmlns:xlink="http://www.w3.org/1999/xlink" content-type="arpha" xlink:type="simple">77f779d9-f934-54ea-b189-c372eca83d98</object-id><label>Figures 1–9.</label><caption><p>Dorsal habitus of <italic><tp:taxon-name><tp:taxon-name-part taxon-name-part-type="genus" reg="Thraumata">Thraumata</tp:taxon-name-part></tp:taxon-name></italic> species. <bold>1</bold><italic><tp:taxon-name><tp:taxon-name-part taxon-name-part-type="genus" reg="Thraumata">T.</tp:taxon-name-part> <tp:taxon-name-part taxon-name-part-type="species" reg="subvenata">subvenata</tp:taxon-name-part></tp:taxon-name></italic> Holotype ♂, Guyana, USNMENT00973242 <bold>2</bold><italic><tp:taxon-name><tp:taxon-name-part taxon-name-part-type="genus" reg="Thraumata">T.</tp:taxon-name-part> <tp:taxon-name-part taxon-name-part-type="species" reg="subvenata">subvenata</tp:taxon-name-part></tp:taxon-name></italic>, USNMENT01440366♀, Suriname <bold>3</bold><italic><tp:taxon-name><tp:taxon-name-part taxon-name-part-type="genus" reg="Thraumata">T.</tp:taxon-name-part> <tp:taxon-name-part taxon-name-part-type="species" reg="petrovna">petrovna</tp:taxon-name-part></tp:taxon-name></italic> ♂ USNMENT01440358, Brazil <bold>4</bold><italic><tp:taxon-name><tp:taxon-name-part taxon-name-part-type="genus" reg="Thraumata">T.</tp:taxon-name-part> <tp:taxon-name-part taxon-name-part-type="species" reg="petrovna">petrovna</tp:taxon-name-part></tp:taxon-name></italic> Holotype ♀ USNMENT00973124, Costa Rica <bold>5</bold><italic><tp:taxon-name><tp:taxon-name-part taxon-name-part-type="genus" reg="Thraumata">T.</tp:taxon-name-part> <tp:taxon-name-part taxon-name-part-type="species" reg="peruviensia">peruviensia</tp:taxon-name-part></tp:taxon-name></italic> Holotype ♂ USNMENT01440371, Peru <bold>6</bold><italic><tp:taxon-name><tp:taxon-name-part taxon-name-part-type="genus" reg="Thraumata">T.</tp:taxon-name-part> <tp:taxon-name-part taxon-name-part-type="species" reg="peruviensia">peruviensia</tp:taxon-name-part></tp:taxon-name></italic> ♀ USNMENT01440374, Peru <bold>7–9</bold> Holotype specimen labels of <italic><tp:taxon-name><tp:taxon-name-part taxon-name-part-type="genus" reg="Thraumata">Thraumata</tp:taxon-name-part></tp:taxon-name></italic> species <bold>7</bold><italic><tp:taxon-name><tp:taxon-name-part taxon-name-part-type="genus" reg="Phuphena">Phuphena</tp:taxon-name-part> <tp:taxon-name-part taxon-name-part-type="species" reg="subvenata">subvenata</tp:taxon-name-part></tp:taxon-name></italic> Schaus <bold>8</bold><italic><tp:taxon-name><tp:taxon-name-part taxon-name-part-type="genus" reg="Leptina">Leptina</tp:taxon-name-part> <tp:taxon-name-part taxon-name-part-type="species" reg="petrovna">petrovna</tp:taxon-name-part></tp:taxon-name></italic> Schaus <bold>9</bold><italic><tp:taxon-name><tp:taxon-name-part taxon-name-part-type="genus" reg="Thraumata">Thraumata</tp:taxon-name-part> <tp:taxon-name-part taxon-name-part-type="species" reg="peruviensia">peruviensia</tp:taxon-name-part></tp:taxon-name></italic> sp. nov.</p></caption><graphic xmlns:xlink="http://www.w3.org/1999/xlink" xlink:href="zookeys-867-139-g001.jpg" position="float" orientation="portrait" xlink:type="simple" id="oo_322322.jpg"><uri content-type="original_file" xlink:type="simple">https://binary.pensoft.net/fig/322322</uri></graphic></fig><fig id="F2" position="float" orientation="portrait"><object-id xmlns:xlink="http://www.w3.org/1999/xlink" content-type="doi" xlink:type="simple">10.3897/zookeys.867.28728.figures10-15</object-id><object-id xmlns:xlink="http://www.w3.org/1999/xlink" content-type="arpha" xlink:type="simple">e651f0aa-8b4a-52f3-ab50-9892b711f245</object-id><label>Figures 10–15.</label><caption><p>Ventral habitus of <italic><tp:taxon-name><tp:taxon-name-part taxon-name-part-type="genus" reg="Thraumata">Thraumata</tp:taxon-name-part></tp:taxon-name></italic> species. <bold>10</bold><italic><tp:taxon-name><tp:taxon-name-part taxon-name-part-type="genus" reg="Thraumata">T.</tp:taxon-name-part> <tp:taxon-name-part taxon-name-part-type="species" reg="subvenata">subvenata</tp:taxon-name-part></tp:taxon-name></italic> Holotype ♂, Peru, NHMUK010606200 <bold>11</bold><italic><tp:taxon-name><tp:taxon-name-part taxon-name-part-type="genus" reg="Thraumata">T.</tp:taxon-name-part> <tp:taxon-name-part taxon-name-part-type="species" reg="subvenata">subvenata</tp:taxon-name-part></tp:taxon-name></italic>, USNMENT01440366 ♀, Suriname <bold>12</bold><italic><tp:taxon-name><tp:taxon-name-part taxon-name-part-type="genus" reg="Thraumata">T.</tp:taxon-name-part> <tp:taxon-name-part taxon-name-part-type="species" reg="petrovna">petrovna</tp:taxon-name-part></tp:taxon-name></italic> ♂ USNMENT01440358, Brazil <bold>13</bold><italic><tp:taxon-name><tp:taxon-name-part taxon-name-part-type="genus" reg="Thraumata">T.</tp:taxon-name-part> <tp:taxon-name-part taxon-name-part-type="species" reg="petrovna">petrovna</tp:taxon-name-part></tp:taxon-name></italic> Holotype ♀ USNMENT00973124, Costa Rica <bold>14</bold><italic><tp:taxon-name><tp:taxon-name-part taxon-name-part-type="genus" reg="Thraumata">T.</tp:taxon-name-part> <tp:taxon-name-part taxon-name-part-type="species" reg="peruviensia">peruviensia</tp:taxon-name-part></tp:taxon-name></italic> Holotype ♂ USNMENT01440371, Peru <bold>15</bold><italic><tp:taxon-name><tp:taxon-name-part taxon-name-part-type="genus" reg="Thraumata">T.</tp:taxon-name-part> <tp:taxon-name-part taxon-name-part-type="species" reg="peruviensia">peruviensia</tp:taxon-name-part></tp:taxon-name></italic> ♀ USNMENT01440374, Peru.</p></caption><graphic xmlns:xlink="http://www.w3.org/1999/xlink" xlink:href="zookeys-867-139-g002.jpg" position="float" orientation="portrait" xlink:type="simple" id="oo_322323.jpg"><uri content-type="original_file" xlink:type="simple">https://binary.pensoft.net/fig/322323</uri></graphic></fig><fig id="F10" position="float" orientation="portrait"><object-id xmlns:xlink="http://www.w3.org/1999/xlink" content-type="doi" xlink:type="simple">10.3897/zookeys.867.28728.figure30</object-id><object-id xmlns:xlink="http://www.w3.org/1999/xlink" content-type="arpha" xlink:type="simple">6807bc7a-9477-5d7d-b15d-dbcb8774b043</object-id><label>Figure 30.</label><caption><p><italic><tp:taxon-name><tp:taxon-name-part taxon-name-part-type="genus" reg="Thraumata">Thraumata</tp:taxon-name-part> <tp:taxon-name-part taxon-name-part-type="species" reg="subvenata">subvenata</tp:taxon-name-part></tp:taxon-name></italic>, female genitalia. NHMUK010914717, Guyana.</p></caption><graphic xmlns:xlink="http://www.w3.org/1999/xlink" xlink:href="zookeys-867-139-g010.jpg" position="float" orientation="portrait" xlink:type="simple" id="oo_322331.jpg"><uri content-type="original_file" xlink:type="simple">https://binary.pensoft.net/fig/322331</uri></graphic></fig><fig id="F11" position="float" orientation="portrait"><object-id xmlns:xlink="http://www.w3.org/1999/xlink" content-type="doi" xlink:type="simple">10.3897/zookeys.867.28728.figures31-34</object-id><object-id xmlns:xlink="http://www.w3.org/1999/xlink" content-type="arpha" xlink:type="simple">1688a500-b8b9-5055-b9fe-22c6bacfe9a6</object-id><label>Figures 31–34.</label><caption><p><italic><tp:taxon-name><tp:taxon-name-part taxon-name-part-type="genus" reg="Thraumata">Thraumata</tp:taxon-name-part> <tp:taxon-name-part taxon-name-part-type="species" reg="subvenata">subvenata</tp:taxon-name-part></tp:taxon-name></italic>, holotype (male), foreleg, proboscis, and abdominal structures. <bold>31</bold> Right foreleg, outside lateral view, indicating femoral scale pencil (sp), epiphysis (ep), and proboscis (pr) with papillae (pap) and serrated lateral ridge (sr) <bold>32</bold> Right foreleg, inside lateral view, indicating femoral scale pencil (sp) and epiphysis (ep) <bold>33</bold> Ventral brushes on A2 <bold>34</bold> Abdominal terminus, showing distal scale tufts.</p></caption><graphic xmlns:xlink="http://www.w3.org/1999/xlink" xlink:href="zookeys-867-139-g011.jpg" position="float" orientation="portrait" xlink:type="simple" id="oo_322332.jpg"><uri content-type="original_file" xlink:type="simple">https://binary.pensoft.net/fig/322332</uri></graphic></fig><fig id="F5" position="float" orientation="portrait"><object-id xmlns:xlink="http://www.w3.org/1999/xlink" content-type="doi" xlink:type="simple">10.3897/zookeys.867.28728.figures18-22</object-id><object-id xmlns:xlink="http://www.w3.org/1999/xlink" content-type="arpha" xlink:type="simple">5d33a722-b292-513a-b90b-b0998ba11c65</object-id><label>Figures 18–22.</label><caption><p><italic><tp:taxon-name><tp:taxon-name-part taxon-name-part-type="genus" reg="Thraumata">Thraumata</tp:taxon-name-part></tp:taxon-name></italic> male genitalia. <bold>18–20</bold><italic><tp:taxon-name><tp:taxon-name-part taxon-name-part-type="genus" reg="Thraumata">T.</tp:taxon-name-part> <tp:taxon-name-part taxon-name-part-type="species" reg="petrovna">petrovna</tp:taxon-name-part></tp:taxon-name></italic> dissection 148363, USNMENT01422625, Brazil <bold>18</bold> Apparatus <bold>19, 20</bold> Phallus <bold>21, 22</bold><italic><tp:taxon-name><tp:taxon-name-part taxon-name-part-type="genus" reg="Thraumata">T.</tp:taxon-name-part> <tp:taxon-name-part taxon-name-part-type="species" reg="peruviensia">peruviensia</tp:taxon-name-part></tp:taxon-name></italic>, dissection 148129, USNMENT01440371 <bold>21</bold> Apparatus <bold>22</bold> Phallus.</p></caption><graphic xmlns:xlink="http://www.w3.org/1999/xlink" xlink:href="zookeys-867-139-g005.jpg" position="float" orientation="portrait" xlink:type="simple" id="oo_322326.jpg"><uri content-type="original_file" xlink:type="simple">https://binary.pensoft.net/fig/322326</uri></graphic></fig></tp:treatment-sec></tp:taxon-treatment>
